# Supplementary material for: Male Lineages in Brazil: Intercontinental Admixture and Stratification of the European Background
Source: PLoS One. 2016 Apr 5;11(4):e0152573. doi: 10.1371/journal.pone.0152573 (PMC4821637; doi:10.1371/journal.pone.0152573)
Supplement: S5 Table — (XLSX) [file pone.0152573.s007.xlsx]

## Sheet: S5 Table
ID	Region	State	M42	M168	M145	M174	P170	RPS4Y 711	M213	M9	M45	M242	M3	M207	M201	M170	P209	M96	M33	P2	M2	M154	M191	M35	M78	M81	M123	V6	M293	M85	M269	L23	U106	S116	U152	M529	M153	M167	P36.2	M346	M19	M194	M199	Final Marker	Haplogroup
304	North	Pará	+	+	+	-	+	-	-	-	-	-	-	-	-1	-1	-1	+	-	+	-	-	-	+	-	-	+	-	-	-	-1	-1	-1	-1	-1	-1	-1	-1	-1	-1	-1	-1	-1	M123	E1b1b-M123
AC25	North	Acre	+	+	+	-	+	-	-	-	-	-	-	-	-1	-1	-1	+	-	+	-	-	-	+	-	-	+	-	-	-	-1	-1	-1	-1	-1	-1	-1	-1	-1	-1	-1	-1	-1	M123	E1b1b-M123
AC36	North	Acre	+	+	+	-	+	-	-	-	-	-	-	-	-1	-1	-1	+	-	+	-	-	-	+	-	-	+	-	-	-	-1	-1	-1	-1	-1	-1	-1	-1	-1	-1	-1	-1	-1	M123	E1b1b-M123
301	North	Pará	+	+	+	-	+	-	-	-	-	-	-	-	-1	-1	-1	+	-	+	+	-	+	-	-	-	-	-	-	-	-1	-1	-1	-1	-1	-1	-1	-1	-1	-1	-1	-1	-1	M191	E1b1a-M191
AC24	North	Acre	+	+	+	-	+	-	-	-	-	-	-	-	-1	-1	-1	+	-	+	+	-	+	-	-	-	-	-	-	-	-1	-1	-1	-1	-1	-1	-1	-1	-1	-1	-1	-1	-1	M191	E1b1a-M191
RO257	North	Rondônia	+	+	+	-	+	-	-	-	-	-	-	-	-1	-1	-1	+	-	+	+	-	+	-	-	-	-	-	-	-	-1	-1	-1	-1	-1	-1	-1	-1	-1	-1	-1	-1	-1	M191	E1b1a-M191
335	North	Pará	+	+	+	-	+	-	-	-	-	-	-	-	-1	-1	-1	+	-	+	+	-	-	-	-	-	-	-	-	-	-1	-1	-1	-1	-1	-1	-1	-1	-1	-1	-1	-1	-1	M2	E1b1a-M2*
343	North	Pará	+	+	+	-	+	-	-	-	-	-	-	-	-1	-1	-1	+	-	+	+	-	-	-	-	-	-	-	-	-	-1	-1	-1	-1	-1	-1	-1	-1	-1	-1	-1	-1	-1	M2	E1b1a-M2*
AC23	North	Acre	+	+	+	-	+	-	-	-	-	-	-	-	-1	-1	-1	+	-	+	+	-	-	-	-	-	-	-	-	-	-1	-1	-1	-1	-1	-1	-1	-1	-1	-1	-1	-1	-1	M2	E1b1a-M2*
AC38	North	Acre	+	+	+	-	+	-	-	-	-	-	-	-	-1	-1	-1	+	-	+	+	-	-	-	-	-	-	-	-	-	-1	-1	-1	-1	-1	-1	-1	-1	-1	-1	-1	-1	-1	M2	E1b1a-M2*
AC46	North	Acre	+	+	+	-	+	-	-	-	-	-	-	-	-1	-1	-1	+	-	+	+	-	-	-	-	-	-	-	-	-	-1	-1	-1	-1	-1	-1	-1	-1	-1	-1	-1	-1	-1	M2	E1b1a-M2*
RO1206	North	Rondônia	+	+	+	-	+	-	-	-	-	-	-	-	-1	-1	-1	+	-	+	+	-	-	-	-	-	-	-	-	-	-1	-1	-1	-1	-1	-1	-1	-1	-1	-1	-1	-1	-1	M2	E1b1a-M2*
RO234	North	Rondônia	+	+	+	-	+	-	-	-	-	-	-	-	-1	-1	-1	+	-	+	+	-	-	-	-	-	-	-	-	-	-1	-1	-1	-1	-1	-1	-1	-1	-1	-1	-1	-1	-1	M2	E1b1a-M2*
RO3906	North	Rondônia	+	+	+	-	+	-	-	-	-	-	-	-	-1	-1	-1	+	-	+	+	-	-	-	-	-	-	-	-	-	-1	-1	-1	-1	-1	-1	-1	-1	-1	-1	-1	-1	-1	M2	E1b1a-M2*
BEL116	North	Pará	+	+	+	-	+	-	-	-	-	-	-	-	-1	-1	-1	+	+	-	-	-	-	-	-	-	-	-	-	-	-1	-1	-1	-1	-1	-1	-1	-1	-1	-1	-1	-1	-1	M33	E1a-M33
337	North	Pará	+	+	+	-	+	-	-	-	-	-	-	-	-1	-1	-1	+	-	+	-	-	-	+	+	-	-	-	-	-	-1	-1	-1	-1	-1	-1	-1	-1	-1	-1	-1	-1	-1	M78	E1b1b-M78
AC21	North	Acre	+	+	+	-	+	-	-	-	-	-	-	-	-1	-1	-1	+	-	+	-	-	-	+	+	-	-	-	-	-	-1	-1	-1	-1	-1	-1	-1	-1	-1	-1	-1	-1	-1	M78	E1b1b-M78
AC35	North	Acre	+	+	+	-	+	-	-	-	-	-	-	-	-1	-1	-1	+	-	+	-	-	-	+	+	-	-	-	-	-	-1	-1	-1	-1	-1	-1	-1	-1	-1	-1	-1	-1	-1	M78	E1b1b-M78
RO249	North	Rondônia	+	+	+	-	+	-	-	-	-	-	-	-	-1	-1	-1	+	-	+	-	-	-	+	+	-	-	-	-	-	-1	-1	-1	-1	-1	-1	-1	-1	-1	-1	-1	-1	-1	M78	E1b1b-M78
RO5506	North	Rondônia	+	+	+	-	+	-	-	-	-	-	-	-	-1	-1	-1	+	-	+	-	-	-	+	+	-	-	-	-	-	-1	-1	-1	-1	-1	-1	-1	-1	-1	-1	-1	-1	-1	M78	E1b1b-M78
RO6806	North	Rondônia	+	+	+	-	+	-	-	-	-	-	-	-	-1	-1	-1	+	-	+	-	-	-	+	+	-	-	-	-	-	-1	-1	-1	-1	-1	-1	-1	-1	-1	-1	-1	-1	-1	M78	E1b1b-M78
RO8706	North	Rondônia	+	+	+	-	+	-	-	-	-	-	-	-	-1	-1	-1	+	-	+	-	-	-	+	+	-	-	-	-	-	-1	-1	-1	-1	-1	-1	-1	-1	-1	-1	-1	-1	-1	M78	E1b1b-M78
336	North	Pará	+	+	+	-	+	-	-	-	-	-	-	-	-1	-1	-1	+	-	+	-	-	-	+	-	+	-	-	-	-	-1	-1	-1	-1	-1	-1	-1	-1	-1	-1	-1	-1	-1	M81	E1b1b-M81
BEL102	North	Pará	+	+	+	-	+	-	-	-	-	-	-	-	-1	-1	-1	+	-	+	-	-	-	+	-	+	-	-	-	-	-1	-1	-1	-1	-1	-1	-1	-1	-1	-1	-1	-1	-1	M81	E1b1b-M81
RO2306	North	Rondônia	+	+	+	-	+	-	-	-	-	-	-	-	-1	-1	-1	+	-	+	-	-	-	+	-	+	-	-	-	-	-1	-1	-1	-1	-1	-1	-1	-1	-1	-1	-1	-1	-1	M81	E1b1b-M81
RO5006	North	Rondônia	+	+	+	-	+	-	-	-	-	-	-	-	-1	-1	-1	+	-	+	-	-	-	+	-	+	-	-	-	-	-1	-1	-1	-1	-1	-1	-1	-1	-1	-1	-1	-1	-1	M81	E1b1b-M81
234	North	Pará	+	+	+	-	+	-	-	-	-	-	-	-	-1	-1	-1	-1	-1	-1	-1	-1	-1	-1	-1	-1	-1	-1	-1	-1	-1	-1	-1	-1	-1	-1	-1	-1	-1	-1	-1	-1	-1	P170 (not subtyped)	E-E-P170 (not subtyped)
314	North	Pará	+	+	+	-	+	-	-	-	-	-	-	-	-1	-1	-1	-1	-1	-1	-1	-1	-1	-1	-1	-1	-1	-1	-1	-1	-1	-1	-1	-1	-1	-1	-1	-1	-1	-1	-1	-1	-1	P170 (not subtyped)	E-E-P170 (not subtyped)
340	North	Pará	+	+	+	-	+	-	-	-	-	-	-	-	-1	-1	-1	-1	-1	-1	-1	-1	-1	-1	-1	-1	-1	-1	-1	-1	-1	-1	-1	-1	-1	-1	-1	-1	-1	-1	-1	-1	-1	P170 (not subtyped)	E-E-P170 (not subtyped)
360	North	Pará	+	+	+	-	+	-	-	-	-	-	-	-	-1	-1	-1	-1	-1	-1	-1	-1	-1	-1	-1	-1	-1	-1	-1	-1	-1	-1	-1	-1	-1	-1	-1	-1	-1	-1	-1	-1	-1	P170 (not subtyped)	E-E-P170 (not subtyped)
361	North	Pará	+	+	+	-	+	-	-	-	-	-	-	-	-1	-1	-1	-1	-1	-1	-1	-1	-1	-1	-1	-1	-1	-1	-1	-1	-1	-1	-1	-1	-1	-1	-1	-1	-1	-1	-1	-1	-1	P170 (not subtyped)	E-E-P170 (not subtyped)
365	North	Pará	+	+	+	-	+	-	-	-	-	-	-	-	-1	-1	-1	-1	-1	-1	-1	-1	-1	-1	-1	-1	-1	-1	-1	-1	-1	-1	-1	-1	-1	-1	-1	-1	-1	-1	-1	-1	-1	P170 (not subtyped)	E-E-P170 (not subtyped)
383	North	Pará	+	+	+	-	+	-	-	-	-	-	-	-	-1	-1	-1	-1	-1	-1	-1	-1	-1	-1	-1	-1	-1	-1	-1	-1	-1	-1	-1	-1	-1	-1	-1	-1	-1	-1	-1	-1	-1	P170 (not subtyped)	E-E-P170 (not subtyped)
385	North	Pará	+	+	+	-	+	-	-	-	-	-	-	-	-1	-1	-1	-1	-1	-1	-1	-1	-1	-1	-1	-1	-1	-1	-1	-1	-1	-1	-1	-1	-1	-1	-1	-1	-1	-1	-1	-1	-1	P170 (not subtyped)	E-E-P170 (not subtyped)
386	North	Pará	+	+	+	-	+	-	-	-	-	-	-	-	-1	-1	-1	-1	-1	-1	-1	-1	-1	-1	-1	-1	-1	-1	-1	-1	-1	-1	-1	-1	-1	-1	-1	-1	-1	-1	-1	-1	-1	P170 (not subtyped)	E-E-P170 (not subtyped)
396	North	Pará	+	+	+	-	+	-	-	-	-	-	-	-	-1	-1	-1	-1	-1	-1	-1	-1	-1	-1	-1	-1	-1	-1	-1	-1	-1	-1	-1	-1	-1	-1	-1	-1	-1	-1	-1	-1	-1	P170 (not subtyped)	E-E-P170 (not subtyped)
RO06606	North	Rondônia	+	+	+	-	+	-	-	-	-	-	-	-	-1	-1	-1	-1	-1	-1	-1	-1	-1	-1	-1	-1	-1	-1	-1	-1	-1	-1	-1	-1	-1	-1	-1	-1	-1	-1	-1	-1	-1	P170 (not subtyped)	E-E-P170 (not subtyped)
RO1706	North	Rondônia	+	+	+	-	+	-	-	-	-	-	-	-	-1	-1	-1	-1	-1	-1	-1	-1	-1	-1	-1	-1	-1	-1	-1	-1	-1	-1	-1	-1	-1	-1	-1	-1	-1	-1	-1	-1	-1	P170 (not subtyped)	E-E-P170 (not subtyped)
RO263	North	Rondônia	+	+	+	-	+	-	-	-	-	-	-	-	-1	-1	-1	-1	-1	-1	-1	-1	-1	-1	-1	-1	-1	-1	-1	-1	-1	-1	-1	-1	-1	-1	-1	-1	-1	-1	-1	-1	-1	P170 (not subtyped)	E-E-P170 (not subtyped)
219	North	Pará	+	+	-	-	-	-	+	-	-	-	-	-	-1	-1	-1	-1	-1	-1	-1	-1	-1	-1	-1	-1	-1	-1	-1	-1	-1	-1	-1	-1	-1	-1	-1	-1	-1	-1	-1	-1	-1	M213 (not subtyped)	E1b1a-M213 (not subtyped)
233	North	Pará	+	+	-	-	-	-	+	-	-	-	-	-	-1	-1	-1	-1	-1	-1	-1	-1	-1	-1	-1	-1	-1	-1	-1	-1	-1	-1	-1	-1	-1	-1	-1	-1	-1	-1	-1	-1	-1	M213 (not subtyped)	E1b1a-M213 (not subtyped)
327	North	Pará	+	+	-	-	-	-	+	-	-	-	-	-	-1	-1	-1	-1	-1	-1	-1	-1	-1	-1	-1	-1	-1	-1	-1	-1	-1	-1	-1	-1	-1	-1	-1	-1	-1	-1	-1	-1	-1	M213 (not subtyped)	E1b1a-M213 (not subtyped)
353	North	Pará	+	+	-	-	-	-	+	-	-	-	-	-	-1	-1	-1	-1	-1	-1	-1	-1	-1	-1	-1	-1	-1	-1	-1	-1	-1	-1	-1	-1	-1	-1	-1	-1	-1	-1	-1	-1	-1	M213 (not subtyped)	E1b1a-M213 (not subtyped)
358	North	Pará	+	+	-	-	-	-	+	-	-	-	-	-	-1	-1	-1	-1	-1	-1	-1	-1	-1	-1	-1	-1	-1	-1	-1	-1	-1	-1	-1	-1	-1	-1	-1	-1	-1	-1	-1	-1	-1	M213 (not subtyped)	E1b1a-M213 (not subtyped)
AC42	North	Acre	+	+	-	-	-	-	+	-	-	-	-	-	-1	-1	-1	-1	-1	-1	-1	-1	-1	-1	-1	-1	-1	-1	-1	-1	-1	-1	-1	-1	-1	-1	-1	-1	-1	-1	-1	-1	-1	M213 (not subtyped)	E1b1a-M213 (not subtyped)
BEL162	North	Pará	+	+	-	-	-	-	+	-	-	-	-	-	-1	-1	-1	-1	-1	-1	-1	-1	-1	-1	-1	-1	-1	-1	-1	-1	-1	-1	-1	-1	-1	-1	-1	-1	-1	-1	-1	-1	-1	M213 (not subtyped)	E1b1a-M213 (not subtyped)
BEL84	North	Pará	+	+	-	-	-	-	+	-	-	-	-	-	-1	-1	-1	-1	-1	-1	-1	-1	-1	-1	-1	-1	-1	-1	-1	-1	-1	-1	-1	-1	-1	-1	-1	-1	-1	-1	-1	-1	-1	M213 (not subtyped)	E1b1a-M213 (not subtyped)
229	North	Pará	+	+	-	-	-	-	+	-	-	-	-	-	+	-	-	-1	-1	-1	-1	-1	-1	-1	-1	-1	-1	-1	-1	-1	-1	-1	-1	-1	-1	-1	-1	-1	-1	-1	-1	-1	-1	M201	G-M201
238	North	Pará	+	+	-	-	-	-	+	-	-	-	-	-	+	-	-	-1	-1	-1	-1	-1	-1	-1	-1	-1	-1	-1	-1	-1	-1	-1	-1	-1	-1	-1	-1	-1	-1	-1	-1	-1	-1	M201	G-M201
245	North	Pará	+	+	-	-	-	-	+	-	-	-	-	-	+	-	-	-1	-1	-1	-1	-1	-1	-1	-1	-1	-1	-1	-1	-1	-1	-1	-1	-1	-1	-1	-1	-1	-1	-1	-1	-1	-1	M201	G-M201
323	North	Pará	+	+	-	-	-	-	+	-	-	-	-	-	+	-	-	-1	-1	-1	-1	-1	-1	-1	-1	-1	-1	-1	-1	-1	-1	-1	-1	-1	-1	-1	-1	-1	-1	-1	-1	-1	-1	M201	G-M201
325	North	Pará	+	+	-	-	-	-	+	-	-	-	-	-	+	-	-	-1	-1	-1	-1	-1	-1	-1	-1	-1	-1	-1	-1	-1	-1	-1	-1	-1	-1	-1	-1	-1	-1	-1	-1	-1	-1	M201	G-M201
339	North	Pará	+	+	-	-	-	-	+	-	-	-	-	-	+	-	-	-1	-1	-1	-1	-1	-1	-1	-1	-1	-1	-1	-1	-1	-1	-1	-1	-1	-1	-1	-1	-1	-1	-1	-1	-1	-1	M201	G-M201
341	North	Pará	+	+	-	-	-	-	+	-	-	-	-	-	+	-	-	-1	-1	-1	-1	-1	-1	-1	-1	-1	-1	-1	-1	-1	-1	-1	-1	-1	-1	-1	-1	-1	-1	-1	-1	-1	-1	M201	G-M201
367	North	Pará	+	+	-	-	-	-	+	-	-	-	-	-	+	-	-	-1	-1	-1	-1	-1	-1	-1	-1	-1	-1	-1	-1	-1	-1	-1	-1	-1	-1	-1	-1	-1	-1	-1	-1	-1	-1	M201	G-M201
371	North	Pará	+	+	-	-	-	-	+	-	-	-	-	-	+	-	-	-1	-1	-1	-1	-1	-1	-1	-1	-1	-1	-1	-1	-1	-1	-1	-1	-1	-1	-1	-1	-1	-1	-1	-1	-1	-1	M201	G-M201
390	North	Pará	+	+	-	-	-	-	+	-	-	-	-	-	+	-	-	-1	-1	-1	-1	-1	-1	-1	-1	-1	-1	-1	-1	-1	-1	-1	-1	-1	-1	-1	-1	-1	-1	-1	-1	-1	-1	M201	G-M201
391	North	Pará	+	+	-	-	-	-	+	-	-	-	-	-	+	-	-	-1	-1	-1	-1	-1	-1	-1	-1	-1	-1	-1	-1	-1	-1	-1	-1	-1	-1	-1	-1	-1	-1	-1	-1	-1	-1	M201	G-M201
392	North	Pará	+	+	-	-	-	-	+	-	-	-	-	-	+	-	-	-1	-1	-1	-1	-1	-1	-1	-1	-1	-1	-1	-1	-1	-1	-1	-1	-1	-1	-1	-1	-1	-1	-1	-1	-1	-1	M201	G-M201
BEL139	North	Pará	+	+	-	-	-	-	+	-	-	-	-	-	+	-	-	-1	-1	-1	-1	-1	-1	-1	-1	-1	-1	-1	-1	-1	-1	-1	-1	-1	-1	-1	-1	-1	-1	-1	-1	-1	-1	M201	G-M201
213	North	Pará	+	+	-	-	-	-	+	-	-	-	-	-	-	+	-	-1	-1	-1	-1	-1	-1	-1	-1	-1	-1	-1	-1	-1	-1	-1	-1	-1	-1	-1	-1	-1	-1	-1	-1	-1	-1	M170	I-M170
223	North	Pará	+	+	-	-	-	-	+	-	-	-	-	-	-	+	-	-1	-1	-1	-1	-1	-1	-1	-1	-1	-1	-1	-1	-1	-1	-1	-1	-1	-1	-1	-1	-1	-1	-1	-1	-1	-1	M170	I-M170
228	North	Pará	+	+	-	-	-	-	+	-	-	-	-	-	-	+	-	-1	-1	-1	-1	-1	-1	-1	-1	-1	-1	-1	-1	-1	-1	-1	-1	-1	-1	-1	-1	-1	-1	-1	-1	-1	-1	M170	I-M170
230	North	Pará	+	+	-	-	-	-	+	-	-	-	-	-	-	+	-	-1	-1	-1	-1	-1	-1	-1	-1	-1	-1	-1	-1	-1	-1	-1	-1	-1	-1	-1	-1	-1	-1	-1	-1	-1	-1	M170	I-M170
241	North	Pará	+	+	-	-	-	-	+	-	-	-	-	-	-	+	-	-1	-1	-1	-1	-1	-1	-1	-1	-1	-1	-1	-1	-1	-1	-1	-1	-1	-1	-1	-1	-1	-1	-1	-1	-1	-1	M170	I-M170
244	North	Pará	+	+	-	-	-	-	+	-	-	-	-	-	-	+	-	-1	-1	-1	-1	-1	-1	-1	-1	-1	-1	-1	-1	-1	-1	-1	-1	-1	-1	-1	-1	-1	-1	-1	-1	-1	-1	M170	I-M170
309	North	Pará	+	+	-	-	-	-	+	-	-	-	-	-	-	+	-	-1	-1	-1	-1	-1	-1	-1	-1	-1	-1	-1	-1	-1	-1	-1	-1	-1	-1	-1	-1	-1	-1	-1	-1	-1	-1	M170	I-M170
318	North	Pará	+	+	-	-	-	-	+	-	-	-	-	-	-	+	-	-1	-1	-1	-1	-1	-1	-1	-1	-1	-1	-1	-1	-1	-1	-1	-1	-1	-1	-1	-1	-1	-1	-1	-1	-1	-1	M170	I-M170
320	North	Pará	+	+	-	-	-	-	+	-	-	-	-	-	-	+	-	-1	-1	-1	-1	-1	-1	-1	-1	-1	-1	-1	-1	-1	-1	-1	-1	-1	-1	-1	-1	-1	-1	-1	-1	-1	-1	M170	I-M170
328	North	Pará	+	+	-	-	-	-	+	-	-	-	-	-	-	+	-	-1	-1	-1	-1	-1	-1	-1	-1	-1	-1	-1	-1	-1	-1	-1	-1	-1	-1	-1	-1	-1	-1	-1	-1	-1	-1	M170	I-M170
362	North	Pará	+	+	-	-	-	-	+	-	-	-	-	-	-	+	-	-1	-1	-1	-1	-1	-1	-1	-1	-1	-1	-1	-1	-1	-1	-1	-1	-1	-1	-1	-1	-1	-1	-1	-1	-1	-1	M170	I-M170
372	North	Pará	+	+	-	-	-	-	+	-	-	-	-	-	-	+	-	-1	-1	-1	-1	-1	-1	-1	-1	-1	-1	-1	-1	-1	-1	-1	-1	-1	-1	-1	-1	-1	-1	-1	-1	-1	-1	M170	I-M170
376	North	Pará	+	+	-	-	-	-	+	-	-	-	-	-	-	+	-	-1	-1	-1	-1	-1	-1	-1	-1	-1	-1	-1	-1	-1	-1	-1	-1	-1	-1	-1	-1	-1	-1	-1	-1	-1	-1	M170	I-M170
377	North	Pará	+	+	-	-	-	-	+	-	-	-	-	-	-	+	-	-1	-1	-1	-1	-1	-1	-1	-1	-1	-1	-1	-1	-1	-1	-1	-1	-1	-1	-1	-1	-1	-1	-1	-1	-1	-1	M170	I-M170
399	North	Pará	+	+	-	-	-	-	+	-	-	-	-	-	-	+	-	-1	-1	-1	-1	-1	-1	-1	-1	-1	-1	-1	-1	-1	-1	-1	-1	-1	-1	-1	-1	-1	-1	-1	-1	-1	-1	M170	I-M170
AC18	North	Acre	+	+	-	-	-	-	+	-	-	-	-	-	-	+	-	-1	-1	-1	-1	-1	-1	-1	-1	-1	-1	-1	-1	-1	-1	-1	-1	-1	-1	-1	-1	-1	-1	-1	-1	-1	-1	M170	I-M170
AC31	North	Acre	+	+	-	-	-	-	+	-	-	-	-	-	-	+	-	-1	-1	-1	-1	-1	-1	-1	-1	-1	-1	-1	-1	-1	-1	-1	-1	-1	-1	-1	-1	-1	-1	-1	-1	-1	-1	M170	I-M170
AC40	North	Acre	+	+	-	-	-	-	+	-	-	-	-	-	-	+	-	-1	-1	-1	-1	-1	-1	-1	-1	-1	-1	-1	-1	-1	-1	-1	-1	-1	-1	-1	-1	-1	-1	-1	-1	-1	-1	M170	I-M170
BEL132	North	Pará	+	+	-	-	-	-	+	-	-	-	-	-	-	+	-	-1	-1	-1	-1	-1	-1	-1	-1	-1	-1	-1	-1	-1	-1	-1	-1	-1	-1	-1	-1	-1	-1	-1	-1	-1	-1	M170	I-M170
BEL142	North	Pará	+	+	-	-	-	-	+	-	-	-	-	-	-	+	-	-1	-1	-1	-1	-1	-1	-1	-1	-1	-1	-1	-1	-1	-1	-1	-1	-1	-1	-1	-1	-1	-1	-1	-1	-1	-1	M170	I-M170
BEL46	North	Pará	+	+	-	-	-	-	+	-	-	-	-	-	-	+	-	-1	-1	-1	-1	-1	-1	-1	-1	-1	-1	-1	-1	-1	-1	-1	-1	-1	-1	-1	-1	-1	-1	-1	-1	-1	-1	M170	I-M170
RO206	North	Rondônia	+	+	-	-	-	-	+	-	-	-	-	-	-	+	-	-1	-1	-1	-1	-1	-1	-1	-1	-1	-1	-1	-1	-1	-1	-1	-1	-1	-1	-1	-1	-1	-1	-1	-1	-1	-1	M170	I-M170
RO7406	North	Rondônia	+	+	-	-	-	-	+	-	-	-	-	-	-	+	-	-1	-1	-1	-1	-1	-1	-1	-1	-1	-1	-1	-1	-1	-1	-1	-1	-1	-1	-1	-1	-1	-1	-1	-1	-1	-1	M170	I-M170
RO8106	North	Rondônia	+	+	-	-	-	-	+	-	-	-	-	-	-	+	-	-1	-1	-1	-1	-1	-1	-1	-1	-1	-1	-1	-1	-1	-1	-1	-1	-1	-1	-1	-1	-1	-1	-1	-1	-1	-1	M170	I-M170
305	North	Pará	+	+	-	-	-	-	+	-	-	-	-	-	-	-	+	-1	-1	-1	-1	-1	-1	-1	-1	-1	-1	-1	-1	-1	-1	-1	-1	-1	-1	-1	-1	-1	-1	-1	-1	-1	-1	P209	P-M209
319	North	Pará	+	+	-	-	-	-	+	-	-	-	-	-	-	-	+	-1	-1	-1	-1	-1	-1	-1	-1	-1	-1	-1	-1	-1	-1	-1	-1	-1	-1	-1	-1	-1	-1	-1	-1	-1	-1	P209	P-M209
321	North	Pará	+	+	-	-	-	-	+	-	-	-	-	-	-	-	+	-1	-1	-1	-1	-1	-1	-1	-1	-1	-1	-1	-1	-1	-1	-1	-1	-1	-1	-1	-1	-1	-1	-1	-1	-1	-1	P209	P-M209
346	North	Pará	+	+	-	-	-	-	+	-	-	-	-	-	-	-	+	-1	-1	-1	-1	-1	-1	-1	-1	-1	-1	-1	-1	-1	-1	-1	-1	-1	-1	-1	-1	-1	-1	-1	-1	-1	-1	P209	P-M209
398	North	Pará	+	+	-	-	-	-	+	-	-	-	-	-	-	-	+	-1	-1	-1	-1	-1	-1	-1	-1	-1	-1	-1	-1	-1	-1	-1	-1	-1	-1	-1	-1	-1	-1	-1	-1	-1	-1	P209	P-M209
BEL126	North	Pará	+	+	-	-	-	-	+	-	-	-	-	-	-	-	+	-1	-1	-1	-1	-1	-1	-1	-1	-1	-1	-1	-1	-1	-1	-1	-1	-1	-1	-1	-1	-1	-1	-1	-1	-1	-1	P209	P-M209
BEL146	North	Pará	+	+	-	-	-	-	+	-	-	-	-	-	-	-	+	-1	-1	-1	-1	-1	-1	-1	-1	-1	-1	-1	-1	-1	-1	-1	-1	-1	-1	-1	-1	-1	-1	-1	-1	-1	-1	P209	P-M209
BEL156	North	Pará	+	+	-	-	-	-	+	-	-	-	-	-	-	-	+	-1	-1	-1	-1	-1	-1	-1	-1	-1	-1	-1	-1	-1	-1	-1	-1	-1	-1	-1	-1	-1	-1	-1	-1	-1	-1	P209	P-M209
BEL50	North	Pará	+	+	-	-	-	-	+	-	-	-	-	-	-	-	+	-1	-1	-1	-1	-1	-1	-1	-1	-1	-1	-1	-1	-1	-1	-1	-1	-1	-1	-1	-1	-1	-1	-1	-1	-1	-1	P209	P-M209
BEL52	North	Pará	+	+	-	-	-	-	+	-	-	-	-	-	-	-	+	-1	-1	-1	-1	-1	-1	-1	-1	-1	-1	-1	-1	-1	-1	-1	-1	-1	-1	-1	-1	-1	-1	-1	-1	-1	-1	P209	P-M209
BEL54	North	Pará	+	+	-	-	-	-	+	-	-	-	-	-	-	-	+	-1	-1	-1	-1	-1	-1	-1	-1	-1	-1	-1	-1	-1	-1	-1	-1	-1	-1	-1	-1	-1	-1	-1	-1	-1	-1	P209	P-M209
BEL73	North	Pará	+	+	-	-	-	-	+	-	-	-	-	-	-	-	+	-1	-1	-1	-1	-1	-1	-1	-1	-1	-1	-1	-1	-1	-1	-1	-1	-1	-1	-1	-1	-1	-1	-1	-1	-1	-1	P209	P-M209
BEL74	North	Pará	+	+	-	-	-	-	+	-	-	-	-	-	-	-	+	-1	-1	-1	-1	-1	-1	-1	-1	-1	-1	-1	-1	-1	-1	-1	-1	-1	-1	-1	-1	-1	-1	-1	-1	-1	-1	P209	P-M209
BEL88	North	Pará	+	+	-	-	-	-	+	-	-	-	-	-	-	-	+	-1	-1	-1	-1	-1	-1	-1	-1	-1	-1	-1	-1	-1	-1	-1	-1	-1	-1	-1	-1	-1	-1	-1	-1	-1	-1	P209	P-M209
RO204	North	Rondônia	+	+	-	-	-	-	+	-	-	-	-	-	-	-	+	-1	-1	-1	-1	-1	-1	-1	-1	-1	-1	-1	-1	-1	-1	-1	-1	-1	-1	-1	-1	-1	-1	-1	-1	-1	-1	P209	P-M209
RO2106	North	Rondônia	+	+	-	-	-	-	+	-	-	-	-	-	-	-	+	-1	-1	-1	-1	-1	-1	-1	-1	-1	-1	-1	-1	-1	-1	-1	-1	-1	-1	-1	-1	-1	-1	-1	-1	-1	-1	P209	P-M209
RO2406	North	Rondônia	+	+	-	-	-	-	+	-	-	-	-	-	-	-	+	-1	-1	-1	-1	-1	-1	-1	-1	-1	-1	-1	-1	-1	-1	-1	-1	-1	-1	-1	-1	-1	-1	-1	-1	-1	-1	P209	P-M209
RO2506	North	Rondônia	+	+	-	-	-	-	+	-	-	-	-	-	-	-	+	-1	-1	-1	-1	-1	-1	-1	-1	-1	-1	-1	-1	-1	-1	-1	-1	-1	-1	-1	-1	-1	-1	-1	-1	-1	-1	P209	P-M209
RO6006	North	Rondônia	+	+	-	-	-	-	+	-	-	-	-	-	-	-	+	-1	-1	-1	-1	-1	-1	-1	-1	-1	-1	-1	-1	-1	-1	-1	-1	-1	-1	-1	-1	-1	-1	-1	-1	-1	-1	P209	P-M209
RO7706	North	Rondônia	+	+	-	-	-	-	+	-	-	-	-	-	-	-	+	-1	-1	-1	-1	-1	-1	-1	-1	-1	-1	-1	-1	-1	-1	-1	-1	-1	-1	-1	-1	-1	-1	-1	-1	-1	-1	P209	P-M209
RO8406	North	Rondônia	+	+	-	-	-	-	+	-	-	-	-	-	-	-	+	-1	-1	-1	-1	-1	-1	-1	-1	-1	-1	-1	-1	-1	-1	-1	-1	-1	-1	-1	-1	-1	-1	-1	-1	-1	-1	P209	P-M209
RO9206	North	Rondônia	+	+	-	-	-	-	+	-	-	-	-	-	-	-	+	-1	-1	-1	-1	-1	-1	-1	-1	-1	-1	-1	-1	-1	-1	-1	-1	-1	-1	-1	-1	-1	-1	-1	-1	-1	-1	P209	P-M209
RO9706	North	Rondônia	+	+	-	-	-	-	+	-	-	-	-	-	-	-	+	-1	-1	-1	-1	-1	-1	-1	-1	-1	-1	-1	-1	-1	-1	-1	-1	-1	-1	-1	-1	-1	-1	-1	-1	-1	-1	P209	P-M209
224	North	Pará	+	+	-	-	-	-	+	+	-	-	-	-	-1	-1	-1	-1	-1	-1	-1	-1	-1	-1	-1	-1	-1	-1	-1	-1	-1	-1	-1	-1	-1	-1	-1	-1	-1	-1	-1	-1	-1	M9 (not subtyped)	KLT-M9 (not subtyped)
354	North	Pará	+	+	-	-	-	-	+	+	-	-	-	-	-1	-1	-1	-1	-1	-1	-1	-1	-1	-1	-1	-1	-1	-1	-1	-1	-1	-1	-1	-1	-1	-1	-1	-1	-1	-1	-1	-1	-1	M9 (not subtyped)	KLT-M9 (not subtyped)
RO4306	North	Rondônia	+	+	-	-	-	-	+	+	-	-	-	-	-1	-1	-1	-1	-1	-1	-1	-1	-1	-1	-1	-1	-1	-1	-1	-1	-1	-1	-1	-1	-1	-1	-1	-1	-1	-1	-1	-1	-1	M9 (not subtyped)	KLT-M9 (not subtyped)
RO6506	North	Rondônia	+	+	-	-	-	-	+	+	-	-	-	-	-1	-1	-1	-1	-1	-1	-1	-1	-1	-1	-1	-1	-1	-1	-1	-1	-1	-1	-1	-1	-1	-1	-1	-1	-1	-1	-1	-1	-1	M9 (not subtyped)	KLT-M9 (not subtyped)
307	North	Pará	+	+	-	-	-	-	+	+	-	-	-	-	-1	-1	-1	-1	-1	-1	-1	-1	-1	-1	-1	-1	-1	-1	-1	-1	-1	-1	-1	-1	-1	-1	-1	-1	-1	-1	-1	-1	-1	M9 (not subtyped)	KLT-M9 (not subtyped)
313	North	Pará	+	+	-	-	-	-	+	+	-	-	-	-	-1	-1	-1	-1	-1	-1	-1	-1	-1	-1	-1	-1	-1	-1	-1	-1	-1	-1	-1	-1	-1	-1	-1	-1	-1	-1	-1	-1	-1	M9 (not subtyped)	KLT-M9 (not subtyped)
BEL37	North	Pará	+	+	-	-	-	-	+	+	-	-	-	-	-1	-1	-1	-1	-1	-1	-1	-1	-1	-1	-1	-1	-1	-1	-1	-1	-1	-1	-1	-1	-1	-1	-1	-1	-1	-1	-1	-1	-1	M9 (not subtyped)	KLT-M9 (not subtyped)
247	North	Pará	+	+	-	-	-	-	+	+	+	+	+	-	-1	-1	-1	-1	-1	-1	-1	-1	-1	-1	-1	-1	-1	-1	-1	-1	-1	-1	-1	-1	-1	-1	-1	-1	+	+	-	-	-	M3	Q1a2-M3*
312	North	Pará	+	+	-	-	-	-	+	+	+	+	+	-	-1	-1	-1	-1	-1	-1	-1	-1	-1	-1	-1	-1	-1	-1	-1	-1	-1	-1	-1	-1	-1	-1	-1	-1	+	+	-	-	-	M3	Q1a2-M3*
324	North	Pará	+	+	-	-	-	-	+	+	+	+	+	-	-1	-1	-1	-1	-1	-1	-1	-1	-1	-1	-1	-1	-1	-1	-1	-1	-1	-1	-1	-1	-1	-1	-1	-1	+	+	-	-	-	M3	Q1a2-M3*
331	North	Pará	+	+	-	-	-	-	+	+	+	+	+	-	-1	-1	-1	-1	-1	-1	-1	-1	-1	-1	-1	-1	-1	-1	-1	-1	-1	-1	-1	-1	-1	-1	-1	-1	+	+	-	-	-	M3	Q1a2-M3*
352	North	Pará	+	+	-	-	-	-	+	+	+	+	+	-	-1	-1	-1	-1	-1	-1	-1	-1	-1	-1	-1	-1	-1	-1	-1	-1	-1	-1	-1	-1	-1	-1	-1	-1	+	+	-	-	-	M3	Q1a2-M3*
397	North	Pará	+	+	-	-	-	-	+	+	+	+	+	-	-1	-1	-1	-1	-1	-1	-1	-1	-1	-1	-1	-1	-1	-1	-1	-1	-1	-1	-1	-1	-1	-1	-1	-1	+	+	-	-	-	M3	Q1a2-M3*
AC17	North	Acre	+	+	-	-	-	-	+	+	+	+	+	-	-1	-1	-1	-1	-1	-1	-1	-1	-1	-1	-1	-1	-1	-1	-1	-1	-1	-1	-1	-1	-1	-1	-1	-1	+	+	-	-	-	M3	Q1a2-M3*
BEL03	North	Pará	+	+	-	-	-	-	+	+	+	+	+	-	-1	-1	-1	-1	-1	-1	-1	-1	-1	-1	-1	-1	-1	-1	-1	-1	-1	-1	-1	-1	-1	-1	-1	-1	+	+	-	-	-	M3	Q1a2-M3*
BEL113	North	Pará	+	+	-	-	-	-	+	+	+	+	+	-	-1	-1	-1	-1	-1	-1	-1	-1	-1	-1	-1	-1	-1	-1	-1	-1	-1	-1	-1	-1	-1	-1	-1	-1	+	+	-	-	-	M3	Q1a2-M3*
BEL13	North	Pará	+	+	-	-	-	-	+	+	+	+	+	-	-1	-1	-1	-1	-1	-1	-1	-1	-1	-1	-1	-1	-1	-1	-1	-1	-1	-1	-1	-1	-1	-1	-1	-1	+	+	-	-	-	M3	Q1a2-M3*
BEL166	North	Pará	+	+	-	-	-	-	+	+	+	+	+	-	-1	-1	-1	-1	-1	-1	-1	-1	-1	-1	-1	-1	-1	-1	-1	-1	-1	-1	-1	-1	-1	-1	-1	-1	+	+	-	-	-	M3	Q1a2-M3*
BEL178	North	Pará	+	+	-	-	-	-	+	+	+	+	+	-	-1	-1	-1	-1	-1	-1	-1	-1	-1	-1	-1	-1	-1	-1	-1	-1	-1	-1	-1	-1	-1	-1	-1	-1	+	+	-	-	-	M3	Q1a2-M3*
BEL180	North	Pará	+	+	-	-	-	-	+	+	+	+	+	-	-1	-1	-1	-1	-1	-1	-1	-1	-1	-1	-1	-1	-1	-1	-1	-1	-1	-1	-1	-1	-1	-1	-1	-1	+	+	-	-	-	M3	Q1a2-M3*
BEL201	North	Pará	+	+	-	-	-	-	+	+	+	+	+	-	-1	-1	-1	-1	-1	-1	-1	-1	-1	-1	-1	-1	-1	-1	-1	-1	-1	-1	-1	-1	-1	-1	-1	-1	+	+	-	-	-	M3	Q1a2-M3*
BEL203	North	Pará	+	+	-	-	-	-	+	+	+	+	+	-	-1	-1	-1	-1	-1	-1	-1	-1	-1	-1	-1	-1	-1	-1	-1	-1	-1	-1	-1	-1	-1	-1	-1	-1	+	+	-	-	-	M3	Q1a2-M3*
BEL35	North	Pará	+	+	-	-	-	-	+	+	+	+	+	-	-1	-1	-1	-1	-1	-1	-1	-1	-1	-1	-1	-1	-1	-1	-1	-1	-1	-1	-1	-1	-1	-1	-1	-1	+	+	-	-	-	M3	Q1a2-M3*
BEL66	North	Pará	+	+	-	-	-	-	+	+	+	+	+	-	-1	-1	-1	-1	-1	-1	-1	-1	-1	-1	-1	-1	-1	-1	-1	-1	-1	-1	-1	-1	-1	-1	-1	-1	+	+	-	-	-	M3	Q1a2-M3*
BEL70	North	Pará	+	+	-	-	-	-	+	+	+	+	+	-	-1	-1	-1	-1	-1	-1	-1	-1	-1	-1	-1	-1	-1	-1	-1	-1	-1	-1	-1	-1	-1	-1	-1	-1	+	+	-	-	-	M3	Q1a2-M3*
BEL78	North	Pará	+	+	-	-	-	-	+	+	+	+	+	-	-1	-1	-1	-1	-1	-1	-1	-1	-1	-1	-1	-1	-1	-1	-1	-1	-1	-1	-1	-1	-1	-1	-1	-1	+	+	-	-	-	M3	Q1a2-M3*
RO2606	North	Rondônia	+	+	-	-	-	-	+	+	+	+	+	-	-1	-1	-1	-1	-1	-1	-1	-1	-1	-1	-1	-1	-1	-1	-1	-1	-1	-1	-1	-1	-1	-1	-1	-1	+	+	-	-	-	M3	Q1a2-M3*
RO6406	North	Rondônia	+	+	-	-	-	-	+	+	+	+	+	-	-1	-1	-1	-1	-1	-1	-1	-1	-1	-1	-1	-1	-1	-1	-1	-1	-1	-1	-1	-1	-1	-1	-1	-1	+	+	-	-	-	M3	Q1a2-M3*
RO8506	North	Rondônia	+	+	-	-	-	-	+	+	+	+	+	-	-1	-1	-1	-1	-1	-1	-1	-1	-1	-1	-1	-1	-1	-1	-1	-1	-1	-1	-1	-1	-1	-1	-1	-1	+	+	-	-	-	M3	Q1a2-M3*
BEL136	North	Pará	+	+	-	-	-	-	+	+	+	-	-	+	-1	-1	-1	-1	-1	-1	-1	-1	-1	-1	-1	-1	-1	-1	-1	-1	+	+	-	-	-	-	-	-	-1	-1	-1	-1	-1	L23	R1b1a-L23*
BEL197	North	Pará	+	+	-	-	-	-	+	+	+	-	-	+	-1	-1	-1	-1	-1	-1	-1	-1	-1	-1	-1	-1	-1	-1	-1	-1	+	+	-	-	-	-	-	-	-1	-1	-1	-1	-1	L23	R1b1a-L23*
BEL104	North	Pará	+	+	-	-	-	-	+	+	+	-	-	+	-1	-1	-1	-1	-1	-1	-1	-1	-1	-1	-1	-1	-1	-1	-1	-1	+	+	-	+	-	-	-	+	-1	-1	-1	-1	-1	M167	R1b1a-M167
BEL25	North	Pará	+	+	-	-	-	-	+	+	+	-	-	+	-1	-1	-1	-1	-1	-1	-1	-1	-1	-1	-1	-1	-1	-1	-1	-1	+	+	-	+	-	-	-	+	-1	-1	-1	-1	-1	M167	R1b1a-M167
RO7506	North	Rondônia	+	+	-	-	-	-	+	+	+	-	-	+	-1	-1	-1	-1	-1	-1	-1	-1	-1	-1	-1	-1	-1	-1	-1	-1	-	-	-	-	-	-	-	-	-1	-1	-1	-1	-1	M207 (xM269)	R-M207*
232	North	Pará	+	+	-	-	-	-	+	+	+	-	-	+	-1	-1	-1	-1	-1	-1	-1	-1	-1	-1	-1	-1	-1	-1	-1	-1	+	+	-	+	-	+	-	-	-1	-1	-1	-1	-1	M529	R1b1a-M529
326	North	Pará	+	+	-	-	-	-	+	+	+	-	-	+	-1	-1	-1	-1	-1	-1	-1	-1	-1	-1	-1	-1	-1	-1	-1	-1	+	+	-	+	-	+	-	-	-1	-1	-1	-1	-1	M529	R1b1a-M529
347	North	Pará	+	+	-	-	-	-	+	+	+	-	-	+	-1	-1	-1	-1	-1	-1	-1	-1	-1	-1	-1	-1	-1	-1	-1	-1	+	+	-	+	-	+	-	-	-1	-1	-1	-1	-1	M529	R1b1a-M529
BEL106	North	Pará	+	+	-	-	-	-	+	+	+	-	-	+	-1	-1	-1	-1	-1	-1	-1	-1	-1	-1	-1	-1	-1	-1	-1	-1	+	+	-	+	-	+	-	-	-1	-1	-1	-1	-1	M529	R1b1a-M529
BEL144	North	Pará	+	+	-	-	-	-	+	+	+	-	-	+	-1	-1	-1	-1	-1	-1	-1	-1	-1	-1	-1	-1	-1	-1	-1	-1	+	+	-	+	-	+	-	-	-1	-1	-1	-1	-1	M529	R1b1a-M529
BEL68	North	Pará	+	+	-	-	-	-	+	+	+	-	-	+	-1	-1	-1	-1	-1	-1	-1	-1	-1	-1	-1	-1	-1	-1	-1	-1	+	+	-	+	-	+	-	-	-1	-1	-1	-1	-1	M529	R1b1a-M529
BEL94	North	Pará	+	+	-	-	-	-	+	+	+	-	-	+	-1	-1	-1	-1	-1	-1	-1	-1	-1	-1	-1	-1	-1	-1	-1	-1	+	+	-	+	-	+	-	-	-1	-1	-1	-1	-1	M529	R1b1a-M529
RO06706	North	Rondônia	+	+	-	-	-	-	+	+	+	-	-	+	-1	-1	-1	-1	-1	-1	-1	-1	-1	-1	-1	-1	-1	-1	-1	-1	+	+	-	+	-	+	-	-	-1	-1	-1	-1	-1	M529	R1b1a-M529
RO3006	North	Rondônia	+	+	-	-	-	-	+	+	+	-	-	+	-1	-1	-1	-1	-1	-1	-1	-1	-1	-1	-1	-1	-1	-1	-1	-1	+	+	-	+	-	+	-	-	-1	-1	-1	-1	-1	M529	R1b1a-M529
211	North	Pará	+	+	-	-	-	-	+	+	+	-	-	+	-1	-1	-1	-1	-1	-1	-1	-1	-1	-1	-1	-1	-1	-1	-1	-1	+	+	-	+	-	-	-	-	-1	-1	-1	-1	-1	S116	R1b1a-S116*
215	North	Pará	+	+	-	-	-	-	+	+	+	-	-	+	-1	-1	-1	-1	-1	-1	-1	-1	-1	-1	-1	-1	-1	-1	-1	-1	+	+	-	+	-	-	-	-	-1	-1	-1	-1	-1	S116	R1b1a-S116*
217	North	Pará	+	+	-	-	-	-	+	+	+	-	-	+	-1	-1	-1	-1	-1	-1	-1	-1	-1	-1	-1	-1	-1	-1	-1	-1	+	+	-	+	-	-	-	-	-1	-1	-1	-1	-1	S116	R1b1a-S116*
221	North	Pará	+	+	-	-	-	-	+	+	+	-	-	+	-1	-1	-1	-1	-1	-1	-1	-1	-1	-1	-1	-1	-1	-1	-1	-1	+	+	-	+	-	-	-	-	-1	-1	-1	-1	-1	S116	R1b1a-S116*
235	North	Pará	+	+	-	-	-	-	+	+	+	-	-	+	-1	-1	-1	-1	-1	-1	-1	-1	-1	-1	-1	-1	-1	-1	-1	-1	+	+	-	+	-	-	-	-	-1	-1	-1	-1	-1	S116	R1b1a-S116*
246	North	Pará	+	+	-	-	-	-	+	+	+	-	-	+	-1	-1	-1	-1	-1	-1	-1	-1	-1	-1	-1	-1	-1	-1	-1	-1	+	+	-	+	-	-	-	-	-1	-1	-1	-1	-1	S116	R1b1a-S116*
302	North	Pará	+	+	-	-	-	-	+	+	+	-	-	+	-1	-1	-1	-1	-1	-1	-1	-1	-1	-1	-1	-1	-1	-1	-1	-1	+	+	-	+	-	-	-	-	-1	-1	-1	-1	-1	S116	R1b1a-S116*
303	North	Pará	+	+	-	-	-	-	+	+	+	-	-	+	-1	-1	-1	-1	-1	-1	-1	-1	-1	-1	-1	-1	-1	-1	-1	-1	+	+	-	+	-	-	-	-	-1	-1	-1	-1	-1	S116	R1b1a-S116*
310	North	Pará	+	+	-	-	-	-	+	+	+	-	-	+	-1	-1	-1	-1	-1	-1	-1	-1	-1	-1	-1	-1	-1	-1	-1	-1	+	+	-	+	-	-	-	-	-1	-1	-1	-1	-1	S116	R1b1a-S116*
322	North	Pará	+	+	-	-	-	-	+	+	+	-	-	+	-1	-1	-1	-1	-1	-1	-1	-1	-1	-1	-1	-1	-1	-1	-1	-1	+	+	-	+	-	-	-	-	-1	-1	-1	-1	-1	S116	R1b1a-S116*
330	North	Pará	+	+	-	-	-	-	+	+	+	-	-	+	-1	-1	-1	-1	-1	-1	-1	-1	-1	-1	-1	-1	-1	-1	-1	-1	+	+	-	+	-	-	-	-	-1	-1	-1	-1	-1	S116	R1b1a-S116*
332	North	Pará	+	+	-	-	-	-	+	+	+	-	-	+	-1	-1	-1	-1	-1	-1	-1	-1	-1	-1	-1	-1	-1	-1	-1	-1	+	+	-	+	-	-	-	-	-1	-1	-1	-1	-1	S116	R1b1a-S116*
342	North	Pará	+	+	-	-	-	-	+	+	+	-	-	+	-1	-1	-1	-1	-1	-1	-1	-1	-1	-1	-1	-1	-1	-1	-1	-1	+	+	-	+	-	-	-	-	-1	-1	-1	-1	-1	S116	R1b1a-S116*
349	North	Pará	+	+	-	-	-	-	+	+	+	-	-	+	-1	-1	-1	-1	-1	-1	-1	-1	-1	-1	-1	-1	-1	-1	-1	-1	+	+	-	+	-	-	-	-	-1	-1	-1	-1	-1	S116	R1b1a-S116*
350	North	Pará	+	+	-	-	-	-	+	+	+	-	-	+	-1	-1	-1	-1	-1	-1	-1	-1	-1	-1	-1	-1	-1	-1	-1	-1	+	+	-	+	-	-	-	-	-1	-1	-1	-1	-1	S116	R1b1a-S116*
351	North	Pará	+	+	-	-	-	-	+	+	+	-	-	+	-1	-1	-1	-1	-1	-1	-1	-1	-1	-1	-1	-1	-1	-1	-1	-1	+	+	-	+	-	-	-	-	-1	-1	-1	-1	-1	S116	R1b1a-S116*
355	North	Pará	+	+	-	-	-	-	+	+	+	-	-	+	-1	-1	-1	-1	-1	-1	-1	-1	-1	-1	-1	-1	-1	-1	-1	-1	+	+	-	+	-	-	-	-	-1	-1	-1	-1	-1	S116	R1b1a-S116*
357	North	Pará	+	+	-	-	-	-	+	+	+	-	-	+	-1	-1	-1	-1	-1	-1	-1	-1	-1	-1	-1	-1	-1	-1	-1	-1	+	+	-	+	-	-	-	-	-1	-1	-1	-1	-1	S116	R1b1a-S116*
359	North	Pará	+	+	-	-	-	-	+	+	+	-	-	+	-1	-1	-1	-1	-1	-1	-1	-1	-1	-1	-1	-1	-1	-1	-1	-1	+	+	-	+	-	-	-	-	-1	-1	-1	-1	-1	S116	R1b1a-S116*
363	North	Pará	+	+	-	-	-	-	+	+	+	-	-	+	-1	-1	-1	-1	-1	-1	-1	-1	-1	-1	-1	-1	-1	-1	-1	-1	+	+	-	+	-	-	-	-	-1	-1	-1	-1	-1	S116	R1b1a-S116*
364	North	Pará	+	+	-	-	-	-	+	+	+	-	-	+	-1	-1	-1	-1	-1	-1	-1	-1	-1	-1	-1	-1	-1	-1	-1	-1	+	+	-	+	-	-	-	-	-1	-1	-1	-1	-1	S116	R1b1a-S116*
366	North	Pará	+	+	-	-	-	-	+	+	+	-	-	+	-1	-1	-1	-1	-1	-1	-1	-1	-1	-1	-1	-1	-1	-1	-1	-1	+	+	-	+	-	-	-	-	-1	-1	-1	-1	-1	S116	R1b1a-S116*
369	North	Pará	+	+	-	-	-	-	+	+	+	-	-	+	-1	-1	-1	-1	-1	-1	-1	-1	-1	-1	-1	-1	-1	-1	-1	-1	+	+	-	+	-	-	-	-	-1	-1	-1	-1	-1	S116	R1b1a-S116*
373	North	Pará	+	+	-	-	-	-	+	+	+	-	-	+	-1	-1	-1	-1	-1	-1	-1	-1	-1	-1	-1	-1	-1	-1	-1	-1	+	+	-	+	-	-	-	-	-1	-1	-1	-1	-1	S116	R1b1a-S116*
375	North	Pará	+	+	-	-	-	-	+	+	+	-	-	+	-1	-1	-1	-1	-1	-1	-1	-1	-1	-1	-1	-1	-1	-1	-1	-1	+	+	-	+	-	-	-	-	-1	-1	-1	-1	-1	S116	R1b1a-S116*
378	North	Pará	+	+	-	-	-	-	+	+	+	-	-	+	-1	-1	-1	-1	-1	-1	-1	-1	-1	-1	-1	-1	-1	-1	-1	-1	+	+	-	+	-	-	-	-	-1	-1	-1	-1	-1	S116	R1b1a-S116*
379	North	Pará	+	+	-	-	-	-	+	+	+	-	-	+	-1	-1	-1	-1	-1	-1	-1	-1	-1	-1	-1	-1	-1	-1	-1	-1	+	+	-	+	-	-	-	-	-1	-1	-1	-1	-1	S116	R1b1a-S116*
380	North	Pará	+	+	-	-	-	-	+	+	+	-	-	+	-1	-1	-1	-1	-1	-1	-1	-1	-1	-1	-1	-1	-1	-1	-1	-1	+	+	-	+	-	-	-	-	-1	-1	-1	-1	-1	S116	R1b1a-S116*
381	North	Pará	+	+	-	-	-	-	+	+	+	-	-	+	-1	-1	-1	-1	-1	-1	-1	-1	-1	-1	-1	-1	-1	-1	-1	-1	+	+	-	+	-	-	-	-	-1	-1	-1	-1	-1	S116	R1b1a-S116*
382	North	Pará	+	+	-	-	-	-	+	+	+	-	-	+	-1	-1	-1	-1	-1	-1	-1	-1	-1	-1	-1	-1	-1	-1	-1	-1	+	+	-	+	-	-	-	-	-1	-1	-1	-1	-1	S116	R1b1a-S116*
387	North	Pará	+	+	-	-	-	-	+	+	+	-	-	+	-1	-1	-1	-1	-1	-1	-1	-1	-1	-1	-1	-1	-1	-1	-1	-1	+	+	-	+	-	-	-	-	-1	-1	-1	-1	-1	S116	R1b1a-S116*
395	North	Pará	+	+	-	-	-	-	+	+	+	-	-	+	-1	-1	-1	-1	-1	-1	-1	-1	-1	-1	-1	-1	-1	-1	-1	-1	+	+	-	+	-	-	-	-	-1	-1	-1	-1	-1	S116	R1b1a-S116*
400	North	Pará	+	+	-	-	-	-	+	+	+	-	-	+	-1	-1	-1	-1	-1	-1	-1	-1	-1	-1	-1	-1	-1	-1	-1	-1	+	+	-	+	-	-	-	-	-1	-1	-1	-1	-1	S116	R1b1a-S116*
BEL108	North	Pará	+	+	-	-	-	-	+	+	+	-	-	+	-1	-1	-1	-1	-1	-1	-1	-1	-1	-1	-1	-1	-1	-1	-1	-1	+	+	-	+	-	-	-	-	-1	-1	-1	-1	-1	S116	R1b1a-S116*
BEL110	North	Pará	+	+	-	-	-	-	+	+	+	-	-	+	-1	-1	-1	-1	-1	-1	-1	-1	-1	-1	-1	-1	-1	-1	-1	-1	+	+	-	+	-	-	-	-	-1	-1	-1	-1	-1	S116	R1b1a-S116*
BEL124	North	Pará	+	+	-	-	-	-	+	+	+	-	-	+	-1	-1	-1	-1	-1	-1	-1	-1	-1	-1	-1	-1	-1	-1	-1	-1	+	+	-	+	-	-	-	-	-1	-1	-1	-1	-1	S116	R1b1a-S116*
BEL140	North	Pará	+	+	-	-	-	-	+	+	+	-	-	+	-1	-1	-1	-1	-1	-1	-1	-1	-1	-1	-1	-1	-1	-1	-1	-1	+	+	-	+	-	-	-	-	-1	-1	-1	-1	-1	S116	R1b1a-S116*
BEL160	North	Pará	+	+	-	-	-	-	+	+	+	-	-	+	-1	-1	-1	-1	-1	-1	-1	-1	-1	-1	-1	-1	-1	-1	-1	-1	+	+	-	+	-	-	-	-	-1	-1	-1	-1	-1	S116	R1b1a-S116*
BEL172	North	Pará	+	+	-	-	-	-	+	+	+	-	-	+	-1	-1	-1	-1	-1	-1	-1	-1	-1	-1	-1	-1	-1	-1	-1	-1	+	+	-	+	-	-	-	-	-1	-1	-1	-1	-1	S116	R1b1a-S116*
BEL175	North	Pará	+	+	-	-	-	-	+	+	+	-	-	+	-1	-1	-1	-1	-1	-1	-1	-1	-1	-1	-1	-1	-1	-1	-1	-1	+	+	-	+	-	-	-	-	-1	-1	-1	-1	-1	S116	R1b1a-S116*
BEL182	North	Pará	+	+	-	-	-	-	+	+	+	-	-	+	-1	-1	-1	-1	-1	-1	-1	-1	-1	-1	-1	-1	-1	-1	-1	-1	+	+	-	+	-	-	-	-	-1	-1	-1	-1	-1	S116	R1b1a-S116*
BEL189	North	Pará	+	+	-	-	-	-	+	+	+	-	-	+	-1	-1	-1	-1	-1	-1	-1	-1	-1	-1	-1	-1	-1	-1	-1	-1	+	+	-	+	-	-	-	-	-1	-1	-1	-1	-1	S116	R1b1a-S116*
BEL190	North	Pará	+	+	-	-	-	-	+	+	+	-	-	+	-1	-1	-1	-1	-1	-1	-1	-1	-1	-1	-1	-1	-1	-1	-1	-1	+	+	-	+	-	-	-	-	-1	-1	-1	-1	-1	S116	R1b1a-S116*
BEL194	North	Pará	+	+	-	-	-	-	+	+	+	-	-	+	-1	-1	-1	-1	-1	-1	-1	-1	-1	-1	-1	-1	-1	-1	-1	-1	+	+	-	+	-	-	-	-	-1	-1	-1	-1	-1	S116	R1b1a-S116*
BEL195	North	Pará	+	+	-	-	-	-	+	+	+	-	-	+	-1	-1	-1	-1	-1	-1	-1	-1	-1	-1	-1	-1	-1	-1	-1	-1	+	+	-	+	-	-	-	-	-1	-1	-1	-1	-1	S116	R1b1a-S116*
BEL209	North	Pará	+	+	-	-	-	-	+	+	+	-	-	+	-1	-1	-1	-1	-1	-1	-1	-1	-1	-1	-1	-1	-1	-1	-1	-1	+	+	-	+	-	-	-	-	-1	-1	-1	-1	-1	S116	R1b1a-S116*
BEL41	North	Pará	+	+	-	-	-	-	+	+	+	-	-	+	-1	-1	-1	-1	-1	-1	-1	-1	-1	-1	-1	-1	-1	-1	-1	-1	+	+	-	+	-	-	-	-	-1	-1	-1	-1	-1	S116	R1b1a-S116*
BEL43	North	Pará	+	+	-	-	-	-	+	+	+	-	-	+	-1	-1	-1	-1	-1	-1	-1	-1	-1	-1	-1	-1	-1	-1	-1	-1	+	+	-	+	-	-	-	-	-1	-1	-1	-1	-1	S116	R1b1a-S116*
BEL44	North	Pará	+	+	-	-	-	-	+	+	+	-	-	+	-1	-1	-1	-1	-1	-1	-1	-1	-1	-1	-1	-1	-1	-1	-1	-1	+	+	-	+	-	-	-	-	-1	-1	-1	-1	-1	S116	R1b1a-S116*
BEL48	North	Pará	+	+	-	-	-	-	+	+	+	-	-	+	-1	-1	-1	-1	-1	-1	-1	-1	-1	-1	-1	-1	-1	-1	-1	-1	+	+	-	+	-	-	-	-	-1	-1	-1	-1	-1	S116	R1b1a-S116*
BEL58	North	Pará	+	+	-	-	-	-	+	+	+	-	-	+	-1	-1	-1	-1	-1	-1	-1	-1	-1	-1	-1	-1	-1	-1	-1	-1	+	+	-	+	-	-	-	-	-1	-1	-1	-1	-1	S116	R1b1a-S116*
BEL72	North	Pará	+	+	-	-	-	-	+	+	+	-	-	+	-1	-1	-1	-1	-1	-1	-1	-1	-1	-1	-1	-1	-1	-1	-1	-1	+	+	-	+	-	-	-	-	-1	-1	-1	-1	-1	S116	R1b1a-S116*
BEL76	North	Pará	+	+	-	-	-	-	+	+	+	-	-	+	-1	-1	-1	-1	-1	-1	-1	-1	-1	-1	-1	-1	-1	-1	-1	-1	+	+	-	+	-	-	-	-	-1	-1	-1	-1	-1	S116	R1b1a-S116*
BEL80	North	Pará	+	+	-	-	-	-	+	+	+	-	-	+	-1	-1	-1	-1	-1	-1	-1	-1	-1	-1	-1	-1	-1	-1	-1	-1	+	+	-	+	-	-	-	-	-1	-1	-1	-1	-1	S116	R1b1a-S116*
BEL96	North	Pará	+	+	-	-	-	-	+	+	+	-	-	+	-1	-1	-1	-1	-1	-1	-1	-1	-1	-1	-1	-1	-1	-1	-1	-1	+	+	-	+	-	-	-	-	-1	-1	-1	-1	-1	S116	R1b1a-S116*
BEL98	North	Pará	+	+	-	-	-	-	+	+	+	-	-	+	-1	-1	-1	-1	-1	-1	-1	-1	-1	-1	-1	-1	-1	-1	-1	-1	+	+	-	+	-	-	-	-	-1	-1	-1	-1	-1	S116	R1b1a-S116*
RO06906	North	Rondônia	+	+	-	-	-	-	+	+	+	-	-	+	-1	-1	-1	-1	-1	-1	-1	-1	-1	-1	-1	-1	-1	-1	-1	-1	+	+	-	+	-	-	-	-	-1	-1	-1	-1	-1	S116	R1b1a-S116*
RO07606	North	Rondônia	+	+	-	-	-	-	+	+	+	-	-	+	-1	-1	-1	-1	-1	-1	-1	-1	-1	-1	-1	-1	-1	-1	-1	-1	+	+	-	+	-	-	-	-	-1	-1	-1	-1	-1	S116	R1b1a-S116*
RO0906	North	Rondônia	+	+	-	-	-	-	+	+	+	-	-	+	-1	-1	-1	-1	-1	-1	-1	-1	-1	-1	-1	-1	-1	-1	-1	-1	+	+	-	+	-	-	-	-	-1	-1	-1	-1	-1	S116	R1b1a-S116*
RO203	North	Rondônia	+	+	-	-	-	-	+	+	+	-	-	+	-1	-1	-1	-1	-1	-1	-1	-1	-1	-1	-1	-1	-1	-1	-1	-1	+	+	-	+	-	-	-	-	-1	-1	-1	-1	-1	S116	R1b1a-S116*
RO2906	North	Rondônia	+	+	-	-	-	-	+	+	+	-	-	+	-1	-1	-1	-1	-1	-1	-1	-1	-1	-1	-1	-1	-1	-1	-1	-1	+	+	-	+	-	-	-	-	-1	-1	-1	-1	-1	S116	R1b1a-S116*
RO4106	North	Rondônia	+	+	-	-	-	-	+	+	+	-	-	+	-1	-1	-1	-1	-1	-1	-1	-1	-1	-1	-1	-1	-1	-1	-1	-1	+	+	-	+	-	-	-	-	-1	-1	-1	-1	-1	S116	R1b1a-S116*
RO5306	North	Rondônia	+	+	-	-	-	-	+	+	+	-	-	+	-1	-1	-1	-1	-1	-1	-1	-1	-1	-1	-1	-1	-1	-1	-1	-1	+	+	-	+	-	-	-	-	-1	-1	-1	-1	-1	S116	R1b1a-S116*
RO5406	North	Rondônia	+	+	-	-	-	-	+	+	+	-	-	+	-1	-1	-1	-1	-1	-1	-1	-1	-1	-1	-1	-1	-1	-1	-1	-1	+	+	-	+	-	-	-	-	-1	-1	-1	-1	-1	S116	R1b1a-S116*
RO5606	North	Rondônia	+	+	-	-	-	-	+	+	+	-	-	+	-1	-1	-1	-1	-1	-1	-1	-1	-1	-1	-1	-1	-1	-1	-1	-1	+	+	-	+	-	-	-	-	-1	-1	-1	-1	-1	S116	R1b1a-S116*
RO7106	North	Rondônia	+	+	-	-	-	-	+	+	+	-	-	+	-1	-1	-1	-1	-1	-1	-1	-1	-1	-1	-1	-1	-1	-1	-1	-1	+	+	-	+	-	-	-	-	-1	-1	-1	-1	-1	S116	R1b1a-S116*
RO9806	North	Rondônia	+	+	-	-	-	-	+	+	+	-	-	+	-1	-1	-1	-1	-1	-1	-1	-1	-1	-1	-1	-1	-1	-1	-1	-1	+	+	-	+	-	-	-	-	-1	-1	-1	-1	-1	S116	R1b1a-S116*
316	North	Pará	+	+	-	-	-	-	+	+	+	-	-	+	-1	-1	-1	-1	-1	-1	-1	-1	-1	-1	-1	-1	-1	-1	-1	-1	+	+	+	-	-	-	-	-	-1	-1	-1	-1	-1	U106	R1b1a-U106
333	North	Pará	+	+	-	-	-	-	+	+	+	-	-	+	-1	-1	-1	-1	-1	-1	-1	-1	-1	-1	-1	-1	-1	-1	-1	-1	+	+	+	-	-	-	-	-	-1	-1	-1	-1	-1	U106	R1b1a-U106
356	North	Pará	+	+	-	-	-	-	+	+	+	-	-	+	-1	-1	-1	-1	-1	-1	-1	-1	-1	-1	-1	-1	-1	-1	-1	-1	+	+	+	-	-	-	-	-	-1	-1	-1	-1	-1	U106	R1b1a-U106
BEL120	North	Pará	+	+	-	-	-	-	+	+	+	-	-	+	-1	-1	-1	-1	-1	-1	-1	-1	-1	-1	-1	-1	-1	-1	-1	-1	+	+	+	-	-	-	-	-	-1	-1	-1	-1	-1	U106	R1b1a-U106
BEL164	North	Pará	+	+	-	-	-	-	+	+	+	-	-	+	-1	-1	-1	-1	-1	-1	-1	-1	-1	-1	-1	-1	-1	-1	-1	-1	+	+	+	-	-	-	-	-	-1	-1	-1	-1	-1	U106	R1b1a-U106
BEL29	North	Pará	+	+	-	-	-	-	+	+	+	-	-	+	-1	-1	-1	-1	-1	-1	-1	-1	-1	-1	-1	-1	-1	-1	-1	-1	+	+	+	-	-	-	-	-	-1	-1	-1	-1	-1	U106	R1b1a-U106
237	North	Pará	+	+	-	-	-	-	+	+	+	-	-	+	-1	-1	-1	-1	-1	-1	-1	-1	-1	-1	-1	-1	-1	-1	-1	-1	+	+	-	+	+	-	-	-	-1	-1	-1	-1	-1	U152	R1b1a-U152
239	North	Pará	+	+	-	-	-	-	+	+	+	-	-	+	-1	-1	-1	-1	-1	-1	-1	-1	-1	-1	-1	-1	-1	-1	-1	-1	+	+	-	+	+	-	-	-	-1	-1	-1	-1	-1	U152	R1b1a-U152
338	North	Pará	+	+	-	-	-	-	+	+	+	-	-	+	-1	-1	-1	-1	-1	-1	-1	-1	-1	-1	-1	-1	-1	-1	-1	-1	+	+	-	+	+	-	-	-	-1	-1	-1	-1	-1	U152	R1b1a-U152
348	North	Pará	+	+	-	-	-	-	+	+	+	-	-	+	-1	-1	-1	-1	-1	-1	-1	-1	-1	-1	-1	-1	-1	-1	-1	-1	+	+	-	+	+	-	-	-	-1	-1	-1	-1	-1	U152	R1b1a-U152
393	North	Pará	+	+	-	-	-	-	+	+	+	-	-	+	-1	-1	-1	-1	-1	-1	-1	-1	-1	-1	-1	-1	-1	-1	-1	-1	+	+	-	+	+	-	-	-	-1	-1	-1	-1	-1	U152	R1b1a-U152
BEL86	North	Pará	+	+	-	-	-	-	+	+	+	-	-	+	-1	-1	-1	-1	-1	-1	-1	-1	-1	-1	-1	-1	-1	-1	-1	-1	+	+	-	+	+	-	-	-	-1	-1	-1	-1	-1	U152	R1b1a-U152
BEL152	North	Pará	+	+	-	-	-	-	+	+	+	-	-	+	-1	-1	-1	-1	-1	-1	-1	-1	-1	-1	-1	-1	-1	-1	-1	-1	+	+	-	+	+	-	-	-	-1	-1	-1	-1	-1	U152	R1b1a-U152
BEL155	North	Pará	+	+	-	-	-	-	+	+	+	-	-	+	-1	-1	-1	-1	-1	-1	-1	-1	-1	-1	-1	-1	-1	-1	-1	-1	+	+	-	+	+	-	-	-	-1	-1	-1	-1	-1	U152	R1b1a-U152
BEL186	North	Pará	+	+	-	-	-	-	+	+	+	-	-	+	-1	-1	-1	-1	-1	-1	-1	-1	-1	-1	-1	-1	-1	-1	-1	-1	+	+	-	+	+	-	-	-	-1	-1	-1	-1	-1	U152	R1b1a-U152
BEL64	North	Pará	+	+	-	-	-	-	+	+	+	-	-	+	-1	-1	-1	-1	-1	-1	-1	-1	-1	-1	-1	-1	-1	-1	-1	-1	+	+	-	+	+	-	-	-	-1	-1	-1	-1	-1	U152	R1b1a-U152
RO8806	North	Rondônia	+	+	-	-	-	-	+	+	+	-	-	+	-1	-1	-1	-1	-1	-1	-1	-1	-1	-1	-1	-1	-1	-1	-1	-1	+	+	-	+	+	-	-	-	-1	-1	-1	-1	-1	U152	R1b1a-U152
227	North	Pará	+	+	-	-	-	-	+	+	+	-	-	+	-1	-1	-1	-1	-1	-1	-1	-1	-1	-1	-1	-1	-1	-1	-1	-1	-1	-1	-1	-1	-1	-1	-1	-1	-1	-1	-1	-1	-1	M207 (not subtyped)	R-M207 (not subtyped)
231	North	Pará	+	+	-	-	-	-	+	+	+	-	-	+	-1	-1	-1	-1	-1	-1	-1	-1	-1	-1	-1	-1	-1	-1	-1	-1	-1	-1	-1	-1	-1	-1	-1	-1	-1	-1	-1	-1	-1	M207 (not subtyped)	R-M207 (not subtyped)
306	North	Pará	+	+	-	-	-	-	+	+	+	-	-	+	-1	-1	-1	-1	-1	-1	-1	-1	-1	-1	-1	-1	-1	-1	-1	-1	-1	-1	-1	-1	-1	-1	-1	-1	-1	-1	-1	-1	-1	M207 (not subtyped)	R-M207 (not subtyped)
329	North	Pará	+	+	-	-	-	-	+	+	+	-	-	+	-1	-1	-1	-1	-1	-1	-1	-1	-1	-1	-1	-1	-1	-1	-1	-1	-1	-1	-1	-1	-1	-1	-1	-1	-1	-1	-1	-1	-1	M207 (not subtyped)	R-M207 (not subtyped)
344	North	Pará	+	+	-	-	-	-	+	+	+	-	-	+	-1	-1	-1	-1	-1	-1	-1	-1	-1	-1	-1	-1	-1	-1	-1	-1	-1	-1	-1	-1	-1	-1	-1	-1	-1	-1	-1	-1	-1	M207 (not subtyped)	R-M207 (not subtyped)
345	North	Pará	+	+	-	-	-	-	+	+	+	-	-	+	-1	-1	-1	-1	-1	-1	-1	-1	-1	-1	-1	-1	-1	-1	-1	-1	-1	-1	-1	-1	-1	-1	-1	-1	-1	-1	-1	-1	-1	M207 (not subtyped)	R-M207 (not subtyped)
384	North	Pará	+	+	-	-	-	-	+	+	+	-	-	+	-1	-1	-1	-1	-1	-1	-1	-1	-1	-1	-1	-1	-1	-1	-1	-1	-1	-1	-1	-1	-1	-1	-1	-1	-1	-1	-1	-1	-1	M207 (not subtyped)	R-M207 (not subtyped)
388	North	Pará	+	+	-	-	-	-	+	+	+	-	-	+	-1	-1	-1	-1	-1	-1	-1	-1	-1	-1	-1	-1	-1	-1	-1	-1	-1	-1	-1	-1	-1	-1	-1	-1	-1	-1	-1	-1	-1	M207 (not subtyped)	R-M207 (not subtyped)
AC16	North	Acre	+	+	-	-	-	-	+	+	+	-	-	+	-1	-1	-1	-1	-1	-1	-1	-1	-1	-1	-1	-1	-1	-1	-1	-1	-1	-1	-1	-1	-1	-1	-1	-1	-1	-1	-1	-1	-1	M207 (not subtyped)	R-M207 (not subtyped)
AC19	North	Acre	+	+	-	-	-	-	+	+	+	-	-	+	-1	-1	-1	-1	-1	-1	-1	-1	-1	-1	-1	-1	-1	-1	-1	-1	-1	-1	-1	-1	-1	-1	-1	-1	-1	-1	-1	-1	-1	M207 (not subtyped)	R-M207 (not subtyped)
AC20	North	Acre	+	+	-	-	-	-	+	+	+	-	-	+	-1	-1	-1	-1	-1	-1	-1	-1	-1	-1	-1	-1	-1	-1	-1	-1	-1	-1	-1	-1	-1	-1	-1	-1	-1	-1	-1	-1	-1	M207 (not subtyped)	R-M207 (not subtyped)
AC22	North	Acre	+	+	-	-	-	-	+	+	+	-	-	+	-1	-1	-1	-1	-1	-1	-1	-1	-1	-1	-1	-1	-1	-1	-1	-1	-1	-1	-1	-1	-1	-1	-1	-1	-1	-1	-1	-1	-1	M207 (not subtyped)	R-M207 (not subtyped)
AC26	North	Acre	+	+	-	-	-	-	+	+	+	-	-	+	-1	-1	-1	-1	-1	-1	-1	-1	-1	-1	-1	-1	-1	-1	-1	-1	-1	-1	-1	-1	-1	-1	-1	-1	-1	-1	-1	-1	-1	M207 (not subtyped)	R-M207 (not subtyped)
AC27	North	Acre	+	+	-	-	-	-	+	+	+	-	-	+	-1	-1	-1	-1	-1	-1	-1	-1	-1	-1	-1	-1	-1	-1	-1	-1	-1	-1	-1	-1	-1	-1	-1	-1	-1	-1	-1	-1	-1	M207 (not subtyped)	R-M207 (not subtyped)
AC28	North	Acre	+	+	-	-	-	-	+	+	+	-	-	+	-1	-1	-1	-1	-1	-1	-1	-1	-1	-1	-1	-1	-1	-1	-1	-1	-1	-1	-1	-1	-1	-1	-1	-1	-1	-1	-1	-1	-1	M207 (not subtyped)	R-M207 (not subtyped)
AC29	North	Acre	+	+	-	-	-	-	+	+	+	-	-	+	-1	-1	-1	-1	-1	-1	-1	-1	-1	-1	-1	-1	-1	-1	-1	-1	-1	-1	-1	-1	-1	-1	-1	-1	-1	-1	-1	-1	-1	M207 (not subtyped)	R-M207 (not subtyped)
AC30	North	Acre	+	+	-	-	-	-	+	+	+	-	-	+	-1	-1	-1	-1	-1	-1	-1	-1	-1	-1	-1	-1	-1	-1	-1	-1	-1	-1	-1	-1	-1	-1	-1	-1	-1	-1	-1	-1	-1	M207 (not subtyped)	R-M207 (not subtyped)
AC32	North	Acre	+	+	-	-	-	-	+	+	+	-	-	+	-1	-1	-1	-1	-1	-1	-1	-1	-1	-1	-1	-1	-1	-1	-1	-1	-1	-1	-1	-1	-1	-1	-1	-1	-1	-1	-1	-1	-1	M207 (not subtyped)	R-M207 (not subtyped)
AC33	North	Acre	+	+	-	-	-	-	+	+	+	-	-	+	-1	-1	-1	-1	-1	-1	-1	-1	-1	-1	-1	-1	-1	-1	-1	-1	-1	-1	-1	-1	-1	-1	-1	-1	-1	-1	-1	-1	-1	M207 (not subtyped)	R-M207 (not subtyped)
AC34	North	Acre	+	+	-	-	-	-	+	+	+	-	-	+	-1	-1	-1	-1	-1	-1	-1	-1	-1	-1	-1	-1	-1	-1	-1	-1	-1	-1	-1	-1	-1	-1	-1	-1	-1	-1	-1	-1	-1	M207 (not subtyped)	R-M207 (not subtyped)
AC37	North	Acre	+	+	-	-	-	-	+	+	+	-	-	+	-1	-1	-1	-1	-1	-1	-1	-1	-1	-1	-1	-1	-1	-1	-1	-1	-1	-1	-1	-1	-1	-1	-1	-1	-1	-1	-1	-1	-1	M207 (not subtyped)	R-M207 (not subtyped)
AC39	North	Acre	+	+	-	-	-	-	+	+	+	-	-	+	-1	-1	-1	-1	-1	-1	-1	-1	-1	-1	-1	-1	-1	-1	-1	-1	-1	-1	-1	-1	-1	-1	-1	-1	-1	-1	-1	-1	-1	M207 (not subtyped)	R-M207 (not subtyped)
AC41	North	Acre	+	+	-	-	-	-	+	+	+	-	-	+	-1	-1	-1	-1	-1	-1	-1	-1	-1	-1	-1	-1	-1	-1	-1	-1	-1	-1	-1	-1	-1	-1	-1	-1	-1	-1	-1	-1	-1	M207 (not subtyped)	R-M207 (not subtyped)
AC43	North	Acre	+	+	-	-	-	-	+	+	+	-	-	+	-1	-1	-1	-1	-1	-1	-1	-1	-1	-1	-1	-1	-1	-1	-1	-1	-1	-1	-1	-1	-1	-1	-1	-1	-1	-1	-1	-1	-1	M207 (not subtyped)	R-M207 (not subtyped)
AC44	North	Acre	+	+	-	-	-	-	+	+	+	-	-	+	-1	-1	-1	-1	-1	-1	-1	-1	-1	-1	-1	-1	-1	-1	-1	-1	-1	-1	-1	-1	-1	-1	-1	-1	-1	-1	-1	-1	-1	M207 (not subtyped)	R-M207 (not subtyped)
AC45	North	Acre	+	+	-	-	-	-	+	+	+	-	-	+	-1	-1	-1	-1	-1	-1	-1	-1	-1	-1	-1	-1	-1	-1	-1	-1	-1	-1	-1	-1	-1	-1	-1	-1	-1	-1	-1	-1	-1	M207 (not subtyped)	R-M207 (not subtyped)
BEL148	North	Pará	+	+	-	-	-	-	+	+	+	-	-	+	-1	-1	-1	-1	-1	-1	-1	-1	-1	-1	-1	-1	-1	-1	-1	-1	-1	-1	-1	-1	-1	-1	-1	-1	-1	-1	-1	-1	-1	M207 (not subtyped)	R-M207 (not subtyped)
BEL149	North	Pará	+	+	-	-	-	-	+	+	+	-	-	+	-1	-1	-1	-1	-1	-1	-1	-1	-1	-1	-1	-1	-1	-1	-1	-1	-1	-1	-1	-1	-1	-1	-1	-1	-1	-1	-1	-1	-1	M207 (not subtyped)	R-M207 (not subtyped)
BEL60	North	Pará	+	+	-	-	-	-	+	+	+	-	-	+	-1	-1	-1	-1	-1	-1	-1	-1	-1	-1	-1	-1	-1	-1	-1	-1	-1	-1	-1	-1	-1	-1	-1	-1	-1	-1	-1	-1	-1	M207 (not subtyped)	R-M207 (not subtyped)
BEL93	North	Pará	+	+	-	-	-	-	+	+	+	-	-	+	-1	-1	-1	-1	-1	-1	-1	-1	-1	-1	-1	-1	-1	-1	-1	-1	-1	-1	-1	-1	-1	-1	-1	-1	-1	-1	-1	-1	-1	M207 (not subtyped)	R-M207 (not subtyped)
RO20106	North	Rondônia	+	+	-	-	-	-	+	+	+	-	-	+	-1	-1	-1	-1	-1	-1	-1	-1	-1	-1	-1	-1	-1	-1	-1	-1	-1	-1	-1	-1	-1	-1	-1	-1	-1	-1	-1	-1	-1	M207 (not subtyped)	R-M207 (not subtyped)
RO20206	North	Rondônia	+	+	-	-	-	-	+	+	+	-	-	+	-1	-1	-1	-1	-1	-1	-1	-1	-1	-1	-1	-1	-1	-1	-1	-1	-1	-1	-1	-1	-1	-1	-1	-1	-1	-1	-1	-1	-1	M207 (not subtyped)	R-M207 (not subtyped)
RO2206	North	Rondônia	+	+	-	-	-	-	+	+	+	-	-	+	-1	-1	-1	-1	-1	-1	-1	-1	-1	-1	-1	-1	-1	-1	-1	-1	-1	-1	-1	-1	-1	-1	-1	-1	-1	-1	-1	-1	-1	M207 (not subtyped)	R-M207 (not subtyped)
RO3206	North	Rondônia	+	+	-	-	-	-	+	+	+	-	-	+	-1	-1	-1	-1	-1	-1	-1	-1	-1	-1	-1	-1	-1	-1	-1	-1	-1	-1	-1	-1	-1	-1	-1	-1	-1	-1	-1	-1	-1	M207 (not subtyped)	R-M207 (not subtyped)
RO3606	North	Rondônia	+	+	-	-	-	-	+	+	+	-	-	+	-1	-1	-1	-1	-1	-1	-1	-1	-1	-1	-1	-1	-1	-1	-1	-1	-1	-1	-1	-1	-1	-1	-1	-1	-1	-1	-1	-1	-1	M207 (not subtyped)	R-M207 (not subtyped)
RO396	North	Rondônia	+	+	-	-	-	-	+	+	+	-	-	+	-1	-1	-1	-1	-1	-1	-1	-1	-1	-1	-1	-1	-1	-1	-1	-1	-1	-1	-1	-1	-1	-1	-1	-1	-1	-1	-1	-1	-1	M207 (not subtyped)	R-M207 (not subtyped)
RO399	North	Rondônia	+	+	-	-	-	-	+	+	+	-	-	+	-1	-1	-1	-1	-1	-1	-1	-1	-1	-1	-1	-1	-1	-1	-1	-1	-1	-1	-1	-1	-1	-1	-1	-1	-1	-1	-1	-1	-1	M207 (not subtyped)	R-M207 (not subtyped)
RO7006	North	Rondônia	+	+	-	-	-	-	+	+	+	-	-	+	-1	-1	-1	-1	-1	-1	-1	-1	-1	-1	-1	-1	-1	-1	-1	-1	-1	-1	-1	-1	-1	-1	-1	-1	-1	-1	-1	-1	-1	M207 (not subtyped)	R-M207 (not subtyped)
GO20	Central West	Goiás	+	+	+	-	+	-	-	-	-	-	-	-	-1	-1	-1	+	-	+	-	-	-	+	-	-	+	-	-	-	-1	-1	-1	-1	-1	-1	-1	-1	-1	-1	-1	-1	-1	M123	E1b1b-M123
GO23	Central West	Goiás	+	+	+	-	+	-	-	-	-	-	-	-	-1	-1	-1	+	-	+	-	-	-	+	-	-	+	-	-	-	-1	-1	-1	-1	-1	-1	-1	-1	-1	-1	-1	-1	-1	M123	E1b1b-M123
MS18	Central West	Mato Gorsso do Sul	+	+	+	-	+	-	-	-	-	-	-	-	-1	-1	-1	+	-	+	-	-	-	+	-	-	+	-	-	-	-1	-1	-1	-1	-1	-1	-1	-1	-1	-1	-1	-1	-1	M123	E1b1b-M123
MS33	Central West	Mato Gorsso do Sul	+	+	+	-	+	-	-	-	-	-	-	-	-1	-1	-1	+	-	+	-	-	-	+	-	-	+	-	-	-	-1	-1	-1	-1	-1	-1	-1	-1	-1	-1	-1	-1	-1	M123	E1b1b-M123
MS15	Central West	Mato Gorsso do Sul	+	+	+	-	+	-	-	-	-	-	-	-	-1	-1	-1	+	-	+	+	-	+	-	-	-	-	-	-	-	-1	-1	-1	-1	-1	-1	-1	-1	-1	-1	-1	-1	-1	M191	E1b1a-M191
MS07	Central West	Mato Gorsso do Sul	+	+	+	-	+	-	-	-	-	-	-	-	-1	-1	-1	+	-	+	+	-	-	-	-	-	-	-	-	-	-1	-1	-1	-1	-1	-1	-1	-1	-1	-1	-1	-1	-1	M2	E1b1a-M2*
MS41	Central West	Mato Gorsso do Sul	+	+	+	-	+	-	-	-	-	-	-	-	-1	-1	-1	+	-	+	+	-	-	-	-	-	-	-	-	-	-1	-1	-1	-1	-1	-1	-1	-1	-1	-1	-1	-1	-1	M2	E1b1a-M2*
GO09	Central West	Goiás	+	+	+	-	+	-	-	-	-	-	-	-	-1	-1	-1	+	-	+	-	-	-	+	+	-	-	-	-	-	-1	-1	-1	-1	-1	-1	-1	-1	-1	-1	-1	-1	-1	M78	E1b1b-M78
GO37	Central West	Goiás	+	+	+	-	+	-	-	-	-	-	-	-	-1	-1	-1	+	-	+	-	-	-	+	+	-	-	-	-	-	-1	-1	-1	-1	-1	-1	-1	-1	-1	-1	-1	-1	-1	M78	E1b1b-M78
GO48	Central West	Goiás	+	+	+	-	+	-	-	-	-	-	-	-	-1	-1	-1	+	-	+	-	-	-	+	+	-	-	-	-	-	-1	-1	-1	-1	-1	-1	-1	-1	-1	-1	-1	-1	-1	M78	E1b1b-M78
MS02	Central West	Mato Gorsso do Sul	+	+	+	-	+	-	-	-	-	-	-	-	-1	-1	-1	+	-	+	-	-	-	+	+	-	-	-	-	-	-1	-1	-1	-1	-1	-1	-1	-1	-1	-1	-1	-1	-1	M78	E1b1b-M78
GO40	Central West	Goiás	+	+	+	-	+	-	-	-	-	-	-	-	-1	-1	-1	+	-	+	-	-	-	+	-	+	-	-	-	-	-1	-1	-1	-1	-1	-1	-1	-1	-1	-1	-1	-1	-1	M81	E1b1b-M81
GO90	Central West	Goiás	+	+	+	-	+	-	-	-	-	-	-	-	-1	-1	-1	+	-	+	-	-	-	+	-	+	-	-	-	-	-1	-1	-1	-1	-1	-1	-1	-1	-1	-1	-1	-1	-1	M81	E1b1b-M81
BR09	Central West	Distrito Federal	+	+	+	-	+	-	-	-	-	-	-	-	-1	-1	-1	-1	-1	-1	-1	-1	-1	-1	-1	-1	-1	-1	-1	-1	-1	-1	-1	-1	-1	-1	-1	-1	-1	-1	-1	-1	-1	P170 (not subtyped)	E-E-P170 (not subtyped)
GO35	Central West	Goiás	+	+	+	-	+	-	-	-	-	-	-	-	-1	-1	-1	-1	-1	-1	-1	-1	-1	-1	-1	-1	-1	-1	-1	-1	-1	-1	-1	-1	-1	-1	-1	-1	-1	-1	-1	-1	-1	P170 (not subtyped)	E-E-P170 (not subtyped)
GO83	Central West	Goiás	+	+	+	-	+	-	-	-	-	-	-	-	-1	-1	-1	-1	-1	-1	-1	-1	-1	-1	-1	-1	-1	-1	-1	-1	-1	-1	-1	-1	-1	-1	-1	-1	-1	-1	-1	-1	-1	P170 (not subtyped)	E-E-P170 (not subtyped)
GO91	Central West	Goiás	+	+	+	-	+	-	-	-	-	-	-	-	-1	-1	-1	-1	-1	-1	-1	-1	-1	-1	-1	-1	-1	-1	-1	-1	-1	-1	-1	-1	-1	-1	-1	-1	-1	-1	-1	-1	-1	P170 (not subtyped)	E-E-P170 (not subtyped)
MS45	Central West	Mato Gorsso do Sul	+	+	+	-	+	-	-	-	-	-	-	-	-1	-1	-1	-1	-1	-1	-1	-1	-1	-1	-1	-1	-1	-1	-1	-1	-1	-1	-1	-1	-1	-1	-1	-1	-1	-1	-1	-1	-1	P170 (not subtyped)	E-E-P170 (not subtyped)
GO26	Central West	Goiás	+	+	-	-	-	-	+	-	-	-	-	-	-1	-1	-1	-1	-1	-1	-1	-1	-1	-1	-1	-1	-1	-1	-1	-1	-1	-1	-1	-1	-1	-1	-1	-1	-1	-1	-1	-1	-1	M213 (not subtyped)	E1b1a-M213 (not subtyped)
BR01	Central West	Distrito Federal	+	+	-	-	-	-	+	-	-	-	-	-	+	-	-	-1	-1	-1	-1	-1	-1	-1	-1	-1	-1	-1	-1	-1	-1	-1	-1	-1	-1	-1	-1	-1	-1	-1	-1	-1	-1	M201	G-M201
GO56	Central West	Goiás	+	+	-	-	-	-	+	-	-	-	-	-	+	-	-	-1	-1	-1	-1	-1	-1	-1	-1	-1	-1	-1	-1	-1	-1	-1	-1	-1	-1	-1	-1	-1	-1	-1	-1	-1	-1	M201	G-M201
GO81	Central West	Goiás	+	+	-	-	-	-	+	-	-	-	-	-	+	-	-	-1	-1	-1	-1	-1	-1	-1	-1	-1	-1	-1	-1	-1	-1	-1	-1	-1	-1	-1	-1	-1	-1	-1	-1	-1	-1	M201	G-M201
MS28	Central West	Mato Gorsso do Sul	+	+	-	-	-	-	+	-	-	-	-	-	+	-	-	-1	-1	-1	-1	-1	-1	-1	-1	-1	-1	-1	-1	-1	-1	-1	-1	-1	-1	-1	-1	-1	-1	-1	-1	-1	-1	M201	G-M201
GO14	Central West	Goiás	+	+	-	-	-	-	+	-	-	-	-	-	-	+	-	-1	-1	-1	-1	-1	-1	-1	-1	-1	-1	-1	-1	-1	-1	-1	-1	-1	-1	-1	-1	-1	-1	-1	-1	-1	-1	M170	I-M170
GO17	Central West	Goiás	+	+	-	-	-	-	+	-	-	-	-	-	-	+	-	-1	-1	-1	-1	-1	-1	-1	-1	-1	-1	-1	-1	-1	-1	-1	-1	-1	-1	-1	-1	-1	-1	-1	-1	-1	-1	M170	I-M170
GO71	Central West	Goiás	+	+	-	-	-	-	+	-	-	-	-	-	-	+	-	-1	-1	-1	-1	-1	-1	-1	-1	-1	-1	-1	-1	-1	-1	-1	-1	-1	-1	-1	-1	-1	-1	-1	-1	-1	-1	M170	I-M170
GO93	Central West	Goiás	+	+	-	-	-	-	+	-	-	-	-	-	-	+	-	-1	-1	-1	-1	-1	-1	-1	-1	-1	-1	-1	-1	-1	-1	-1	-1	-1	-1	-1	-1	-1	-1	-1	-1	-1	-1	M170	I-M170
MS03	Central West	Mato Gorsso do Sul	+	+	-	-	-	-	+	-	-	-	-	-	-	+	-	-1	-1	-1	-1	-1	-1	-1	-1	-1	-1	-1	-1	-1	-1	-1	-1	-1	-1	-1	-1	-1	-1	-1	-1	-1	-1	M170	I-M170
MS13	Central West	Mato Gorsso do Sul	+	+	-	-	-	-	+	-	-	-	-	-	-	+	-	-1	-1	-1	-1	-1	-1	-1	-1	-1	-1	-1	-1	-1	-1	-1	-1	-1	-1	-1	-1	-1	-1	-1	-1	-1	-1	M170	I-M170
MS24	Central West	Mato Gorsso do Sul	+	+	-	-	-	-	+	-	-	-	-	-	-	+	-	-1	-1	-1	-1	-1	-1	-1	-1	-1	-1	-1	-1	-1	-1	-1	-1	-1	-1	-1	-1	-1	-1	-1	-1	-1	-1	M170	I-M170
MS48	Central West	Mato Gorsso do Sul	+	+	-	-	-	-	+	-	-	-	-	-	-	+	-	-1	-1	-1	-1	-1	-1	-1	-1	-1	-1	-1	-1	-1	-1	-1	-1	-1	-1	-1	-1	-1	-1	-1	-1	-1	-1	M170	I-M170
GO05	Central West	Goiás	+	+	-	-	-	-	+	-	-	-	-	-	-	-	+	-1	-1	-1	-1	-1	-1	-1	-1	-1	-1	-1	-1	-1	-1	-1	-1	-1	-1	-1	-1	-1	-1	-1	-1	-1	-1	P209	P-M209
GO08	Central West	Goiás	+	+	-	-	-	-	+	-	-	-	-	-	-	-	+	-1	-1	-1	-1	-1	-1	-1	-1	-1	-1	-1	-1	-1	-1	-1	-1	-1	-1	-1	-1	-1	-1	-1	-1	-1	-1	P209	P-M209
GO12	Central West	Goiás	+	+	-	-	-	-	+	-	-	-	-	-	-	-	+	-1	-1	-1	-1	-1	-1	-1	-1	-1	-1	-1	-1	-1	-1	-1	-1	-1	-1	-1	-1	-1	-1	-1	-1	-1	-1	P209	P-M209
GO16	Central West	Goiás	+	+	-	-	-	-	+	-	-	-	-	-	-	-	+	-1	-1	-1	-1	-1	-1	-1	-1	-1	-1	-1	-1	-1	-1	-1	-1	-1	-1	-1	-1	-1	-1	-1	-1	-1	-1	P209	P-M209
GO19	Central West	Goiás	+	+	-	-	-	-	+	-	-	-	-	-	-	-	+	-1	-1	-1	-1	-1	-1	-1	-1	-1	-1	-1	-1	-1	-1	-1	-1	-1	-1	-1	-1	-1	-1	-1	-1	-1	-1	P209	P-M209
GO27	Central West	Goiás	+	+	-	-	-	-	+	-	-	-	-	-	-	-	+	-1	-1	-1	-1	-1	-1	-1	-1	-1	-1	-1	-1	-1	-1	-1	-1	-1	-1	-1	-1	-1	-1	-1	-1	-1	-1	P209	P-M209
GO30	Central West	Goiás	+	+	-	-	-	-	+	-	-	-	-	-	-	-	+	-1	-1	-1	-1	-1	-1	-1	-1	-1	-1	-1	-1	-1	-1	-1	-1	-1	-1	-1	-1	-1	-1	-1	-1	-1	-1	P209	P-M209
GO39	Central West	Goiás	+	+	-	-	-	-	+	-	-	-	-	-	-	-	+	-1	-1	-1	-1	-1	-1	-1	-1	-1	-1	-1	-1	-1	-1	-1	-1	-1	-1	-1	-1	-1	-1	-1	-1	-1	-1	P209	P-M209
GO45	Central West	Goiás	+	+	-	-	-	-	+	-	-	-	-	-	-	-	+	-1	-1	-1	-1	-1	-1	-1	-1	-1	-1	-1	-1	-1	-1	-1	-1	-1	-1	-1	-1	-1	-1	-1	-1	-1	-1	P209	P-M209
GO54	Central West	Goiás	+	+	-	-	-	-	+	-	-	-	-	-	-	-	+	-1	-1	-1	-1	-1	-1	-1	-1	-1	-1	-1	-1	-1	-1	-1	-1	-1	-1	-1	-1	-1	-1	-1	-1	-1	-1	P209	P-M209
MS08	Central West	Mato Gorsso do Sul	+	+	-	-	-	-	+	-	-	-	-	-	-	-	+	-1	-1	-1	-1	-1	-1	-1	-1	-1	-1	-1	-1	-1	-1	-1	-1	-1	-1	-1	-1	-1	-1	-1	-1	-1	-1	P209	P-M209
MS09	Central West	Mato Gorsso do Sul	+	+	-	-	-	-	+	-	-	-	-	-	-	-	+	-1	-1	-1	-1	-1	-1	-1	-1	-1	-1	-1	-1	-1	-1	-1	-1	-1	-1	-1	-1	-1	-1	-1	-1	-1	-1	P209	P-M209
MS11	Central West	Mato Gorsso do Sul	+	+	-	-	-	-	+	-	-	-	-	-	-	-	+	-1	-1	-1	-1	-1	-1	-1	-1	-1	-1	-1	-1	-1	-1	-1	-1	-1	-1	-1	-1	-1	-1	-1	-1	-1	-1	P209	P-M209
MS12	Central West	Mato Gorsso do Sul	+	+	-	-	-	-	+	-	-	-	-	-	-	-	+	-1	-1	-1	-1	-1	-1	-1	-1	-1	-1	-1	-1	-1	-1	-1	-1	-1	-1	-1	-1	-1	-1	-1	-1	-1	-1	P209	P-M209
MS19	Central West	Mato Gorsso do Sul	+	+	-	-	-	-	+	-	-	-	-	-	-	-	+	-1	-1	-1	-1	-1	-1	-1	-1	-1	-1	-1	-1	-1	-1	-1	-1	-1	-1	-1	-1	-1	-1	-1	-1	-1	-1	P209	P-M209
MS20	Central West	Mato Gorsso do Sul	+	+	-	-	-	-	+	-	-	-	-	-	-	-	+	-1	-1	-1	-1	-1	-1	-1	-1	-1	-1	-1	-1	-1	-1	-1	-1	-1	-1	-1	-1	-1	-1	-1	-1	-1	-1	P209	P-M209
MS22	Central West	Mato Gorsso do Sul	+	+	-	-	-	-	+	-	-	-	-	-	-	-	+	-1	-1	-1	-1	-1	-1	-1	-1	-1	-1	-1	-1	-1	-1	-1	-1	-1	-1	-1	-1	-1	-1	-1	-1	-1	-1	P209	P-M209
MS23	Central West	Mato Gorsso do Sul	+	+	-	-	-	-	+	-	-	-	-	-	-	-	+	-1	-1	-1	-1	-1	-1	-1	-1	-1	-1	-1	-1	-1	-1	-1	-1	-1	-1	-1	-1	-1	-1	-1	-1	-1	-1	P209	P-M209
MS25	Central West	Mato Gorsso do Sul	+	+	-	-	-	-	+	-	-	-	-	-	-	-	+	-1	-1	-1	-1	-1	-1	-1	-1	-1	-1	-1	-1	-1	-1	-1	-1	-1	-1	-1	-1	-1	-1	-1	-1	-1	-1	P209	P-M209
MS29	Central West	Mato Gorsso do Sul	+	+	-	-	-	-	+	-	-	-	-	-	-	-	+	-1	-1	-1	-1	-1	-1	-1	-1	-1	-1	-1	-1	-1	-1	-1	-1	-1	-1	-1	-1	-1	-1	-1	-1	-1	-1	P209	P-M209
MS32	Central West	Mato Gorsso do Sul	+	+	-	-	-	-	+	-	-	-	-	-	-	-	+	-1	-1	-1	-1	-1	-1	-1	-1	-1	-1	-1	-1	-1	-1	-1	-1	-1	-1	-1	-1	-1	-1	-1	-1	-1	-1	P209	P-M209
GO77	Central West	Goiás	+	+	-	-	-	-	+	+	-	-	-	-	-1	-1	-1	-1	-1	-1	-1	-1	-1	-1	-1	-1	-1	-1	-1	-1	-1	-1	-1	-1	-1	-1	-1	-1	-1	-1	-1	-1	-1	M9 (not subtyped)	KLT-M9 (not subtyped)
MS01	Central West	Mato Gorsso do Sul	+	+	-	-	-	-	+	+	-	-	-	-	-1	-1	-1	-1	-1	-1	-1	-1	-1	-1	-1	-1	-1	-1	-1	-1	-1	-1	-1	-1	-1	-1	-1	-1	-1	-1	-1	-1	-1	M9 (not subtyped)	KLT-M9 (not subtyped)
GO24	Central West	Goiás	+	+	-	-	-	-	+	+	-	-	-	-	-1	-1	-1	-1	-1	-1	-1	-1	-1	-1	-1	-1	-1	-1	-1	-1	-1	-1	-1	-1	-1	-1	-1	-1	-1	-1	-1	-1	-1	M9 (not subtyped)	KLT-M9 (not subtyped)
GO32	Central West	Goiás	+	+	-	-	-	-	+	+	-	-	-	-	-1	-1	-1	-1	-1	-1	-1	-1	-1	-1	-1	-1	-1	-1	-1	-1	-1	-1	-1	-1	-1	-1	-1	-1	-1	-1	-1	-1	-1	M9 (not subtyped)	KLT-M9 (not subtyped)
GO59	Central West	Goiás	+	+	-	-	-	-	+	+	-	-	-	-	-1	-1	-1	-1	-1	-1	-1	-1	-1	-1	-1	-1	-1	-1	-1	-1	-1	-1	-1	-1	-1	-1	-1	-1	-1	-1	-1	-1	-1	M9 (not subtyped)	KLT-M9 (not subtyped)
GO51	Central West	Goiás	+	+	-	-	-	-	+	+	+	+	+	-	-1	-1	-1	-1	-1	-1	-1	-1	-1	-1	-1	-1	-1	-1	-1	-1	-1	-1	-1	-1	-1	-1	-1	-1	+	+	-	-	-	M3	Q1a2-M3*
GO65	Central West	Goiás	+	+	-	-	-	-	+	+	+	+	+	-	-1	-1	-1	-1	-1	-1	-1	-1	-1	-1	-1	-1	-1	-1	-1	-1	-1	-1	-1	-1	-1	-1	-1	-1	+	+	-	-	-	M3	Q1a2-M3*
MS06	Central West	Mato Gorsso do Sul	+	+	-	-	-	-	+	+	+	-	-	+	-1	-1	-1	-1	-1	-1	-1	-1	-1	-1	-1	-1	-1	-1	-1	-1	+	+	-	-	-	-	-	-	-1	-1	-1	-1	-1	L23	R1b1a-L23*
MS10	Central West	Mato Gorsso do Sul	+	+	-	-	-	-	+	+	+	-	-	+	-1	-1	-1	-1	-1	-1	-1	-1	-1	-1	-1	-1	-1	-1	-1	-1	+	+	-	-	-	-	-	-	-1	-1	-1	-1	-1	L23	R1b1a-L23*
GO02	Central West	Goiás	+	+	-	-	-	-	+	+	+	-	-	+	-1	-1	-1	-1	-1	-1	-1	-1	-1	-1	-1	-1	-1	-1	-1	-1	+	+	-	-	-	-	-	-	-1	-1	-1	-1	-1	L23	R1b1a-L23*
GO10	Central West	Goiás	+	+	-	-	-	-	+	+	+	-	-	+	-1	-1	-1	-1	-1	-1	-1	-1	-1	-1	-1	-1	-1	-1	-1	-1	+	+	-	-	-	-	-	-	-1	-1	-1	-1	-1	L23	R1b1a-L23*
MS44	Central West	Mato Gorsso do Sul	+	+	-	-	-	-	+	+	+	-	-	+	-1	-1	-1	-1	-1	-1	-1	-1	-1	-1	-1	-1	-1	-1	-1	-1	+	+	-	-	-	-	-	-	-1	-1	-1	-1	-1	L23	R1b1a-L23*
MS47	Central West	Mato Gorsso do Sul	+	+	-	-	-	-	+	+	+	-	-	+	-1	-1	-1	-1	-1	-1	-1	-1	-1	-1	-1	-1	-1	-1	-1	-1	+	+	-	-	-	-	-	-	-1	-1	-1	-1	-1	L23	R1b1a-L23*
GO66	Central West	Goiás	+	+	-	-	-	-	+	+	+	-	-	+	-1	-1	-1	-1	-1	-1	-1	-1	-1	-1	-1	-1	-1	-1	-1	-1	-	-	-	-	-	-	-	-	-1	-1	-1	-1	-1	M207 (xM269)	R-M207*
MS38	Central West	Mato Gorsso do Sul	+	+	-	-	-	-	+	+	+	-	-	+	-1	-1	-1	-1	-1	-1	-1	-1	-1	-1	-1	-1	-1	-1	-1	-1	-	-	-	-	-	-	-	-	-1	-1	-1	-1	-1	M207 (xM269)	R-M207*
BR08	Central West	Distrito Federal	+	+	-	-	-	-	+	+	+	-	-	+	-1	-1	-1	-1	-1	-1	-1	-1	-1	-1	-1	-1	-1	-1	-1	-1	+	+	-	+	-	+	-	-	-1	-1	-1	-1	-1	M529	R1b1a-M529
GO22	Central West	Goiás	+	+	-	-	-	-	+	+	+	-	-	+	-1	-1	-1	-1	-1	-1	-1	-1	-1	-1	-1	-1	-1	-1	-1	-1	+	+	-	+	-	+	-	-	-1	-1	-1	-1	-1	M529	R1b1a-M529
GO42	Central West	Goiás	+	+	-	-	-	-	+	+	+	-	-	+	-1	-1	-1	-1	-1	-1	-1	-1	-1	-1	-1	-1	-1	-1	-1	-1	+	+	-	+	-	+	-	-	-1	-1	-1	-1	-1	M529	R1b1a-M529
GO49	Central West	Goiás	+	+	-	-	-	-	+	+	+	-	-	+	-1	-1	-1	-1	-1	-1	-1	-1	-1	-1	-1	-1	-1	-1	-1	-1	+	+	-	+	-	+	-	-	-1	-1	-1	-1	-1	M529	R1b1a-M529
GO53	Central West	Goiás	+	+	-	-	-	-	+	+	+	-	-	+	-1	-1	-1	-1	-1	-1	-1	-1	-1	-1	-1	-1	-1	-1	-1	-1	+	+	-	+	-	+	-	-	-1	-1	-1	-1	-1	M529	R1b1a-M529
GO84	Central West	Goiás	+	+	-	-	-	-	+	+	+	-	-	+	-1	-1	-1	-1	-1	-1	-1	-1	-1	-1	-1	-1	-1	-1	-1	-1	+	+	-	+	-	+	-	-	-1	-1	-1	-1	-1	M529	R1b1a-M529
MS05	Central West	Mato Gorsso do Sul	+	+	-	-	-	-	+	+	+	-	-	+	-1	-1	-1	-1	-1	-1	-1	-1	-1	-1	-1	-1	-1	-1	-1	-1	+	+	-	+	-	-	-	-	-1	-1	-1	-1	-1	S116	R1b1a-S116*
MS14	Central West	Mato Gorsso do Sul	+	+	-	-	-	-	+	+	+	-	-	+	-1	-1	-1	-1	-1	-1	-1	-1	-1	-1	-1	-1	-1	-1	-1	-1	+	+	-	+	-	-	-	-	-1	-1	-1	-1	-1	S116	R1b1a-S116*
BR10	Central West	Distrito Federal	+	+	-	-	-	-	+	+	+	-	-	+	-1	-1	-1	-1	-1	-1	-1	-1	-1	-1	-1	-1	-1	-1	-1	-1	+	+	-	+	-	-	-	-	-1	-1	-1	-1	-1	S116	R1b1a-S116*
GO04	Central West	Goiás	+	+	-	-	-	-	+	+	+	-	-	+	-1	-1	-1	-1	-1	-1	-1	-1	-1	-1	-1	-1	-1	-1	-1	-1	+	+	-	+	-	-	-	-	-1	-1	-1	-1	-1	S116	R1b1a-S116*
GO18	Central West	Goiás	+	+	-	-	-	-	+	+	+	-	-	+	-1	-1	-1	-1	-1	-1	-1	-1	-1	-1	-1	-1	-1	-1	-1	-1	+	+	-	+	-	-	-	-	-1	-1	-1	-1	-1	S116	R1b1a-S116*
GO25	Central West	Goiás	+	+	-	-	-	-	+	+	+	-	-	+	-1	-1	-1	-1	-1	-1	-1	-1	-1	-1	-1	-1	-1	-1	-1	-1	+	+	-	+	-	-	-	-	-1	-1	-1	-1	-1	S116	R1b1a-S116*
GO31	Central West	Goiás	+	+	-	-	-	-	+	+	+	-	-	+	-1	-1	-1	-1	-1	-1	-1	-1	-1	-1	-1	-1	-1	-1	-1	-1	+	+	-	+	-	-	-	-	-1	-1	-1	-1	-1	S116	R1b1a-S116*
GO34	Central West	Goiás	+	+	-	-	-	-	+	+	+	-	-	+	-1	-1	-1	-1	-1	-1	-1	-1	-1	-1	-1	-1	-1	-1	-1	-1	+	+	-	+	-	-	-	-	-1	-1	-1	-1	-1	S116	R1b1a-S116*
GO43	Central West	Goiás	+	+	-	-	-	-	+	+	+	-	-	+	-1	-1	-1	-1	-1	-1	-1	-1	-1	-1	-1	-1	-1	-1	-1	-1	+	+	-	+	-	-	-	-	-1	-1	-1	-1	-1	S116	R1b1a-S116*
GO44	Central West	Goiás	+	+	-	-	-	-	+	+	+	-	-	+	-1	-1	-1	-1	-1	-1	-1	-1	-1	-1	-1	-1	-1	-1	-1	-1	+	+	-	+	-	-	-	-	-1	-1	-1	-1	-1	S116	R1b1a-S116*
GO46	Central West	Goiás	+	+	-	-	-	-	+	+	+	-	-	+	-1	-1	-1	-1	-1	-1	-1	-1	-1	-1	-1	-1	-1	-1	-1	-1	+	+	-	+	-	-	-	-	-1	-1	-1	-1	-1	S116	R1b1a-S116*
GO47	Central West	Goiás	+	+	-	-	-	-	+	+	+	-	-	+	-1	-1	-1	-1	-1	-1	-1	-1	-1	-1	-1	-1	-1	-1	-1	-1	+	+	-	+	-	-	-	-	-1	-1	-1	-1	-1	S116	R1b1a-S116*
GO50	Central West	Goiás	+	+	-	-	-	-	+	+	+	-	-	+	-1	-1	-1	-1	-1	-1	-1	-1	-1	-1	-1	-1	-1	-1	-1	-1	+	+	-	+	-	-	-	-	-1	-1	-1	-1	-1	S116	R1b1a-S116*
GO57	Central West	Goiás	+	+	-	-	-	-	+	+	+	-	-	+	-1	-1	-1	-1	-1	-1	-1	-1	-1	-1	-1	-1	-1	-1	-1	-1	+	+	-	+	-	-	-	-	-1	-1	-1	-1	-1	S116	R1b1a-S116*
GO60	Central West	Goiás	+	+	-	-	-	-	+	+	+	-	-	+	-1	-1	-1	-1	-1	-1	-1	-1	-1	-1	-1	-1	-1	-1	-1	-1	+	+	-	+	-	-	-	-	-1	-1	-1	-1	-1	S116	R1b1a-S116*
GO61	Central West	Goiás	+	+	-	-	-	-	+	+	+	-	-	+	-1	-1	-1	-1	-1	-1	-1	-1	-1	-1	-1	-1	-1	-1	-1	-1	+	+	-	+	-	-	-	-	-1	-1	-1	-1	-1	S116	R1b1a-S116*
GO68	Central West	Goiás	+	+	-	-	-	-	+	+	+	-	-	+	-1	-1	-1	-1	-1	-1	-1	-1	-1	-1	-1	-1	-1	-1	-1	-1	+	+	-	+	-	-	-	-	-1	-1	-1	-1	-1	S116	R1b1a-S116*
GO76	Central West	Goiás	+	+	-	-	-	-	+	+	+	-	-	+	-1	-1	-1	-1	-1	-1	-1	-1	-1	-1	-1	-1	-1	-1	-1	-1	+	+	-	+	-	-	-	-	-1	-1	-1	-1	-1	S116	R1b1a-S116*
MS04	Central West	Mato Gorsso do Sul	+	+	-	-	-	-	+	+	+	-	-	+	-1	-1	-1	-1	-1	-1	-1	-1	-1	-1	-1	-1	-1	-1	-1	-1	+	+	-	+	-	-	-	-	-1	-1	-1	-1	-1	S116	R1b1a-S116*
MS16	Central West	Mato Gorsso do Sul	+	+	-	-	-	-	+	+	+	-	-	+	-1	-1	-1	-1	-1	-1	-1	-1	-1	-1	-1	-1	-1	-1	-1	-1	+	+	-	+	-	-	-	-	-1	-1	-1	-1	-1	S116	R1b1a-S116*
MS21	Central West	Mato Gorsso do Sul	+	+	-	-	-	-	+	+	+	-	-	+	-1	-1	-1	-1	-1	-1	-1	-1	-1	-1	-1	-1	-1	-1	-1	-1	+	+	-	+	-	-	-	-	-1	-1	-1	-1	-1	S116	R1b1a-S116*
MS27	Central West	Mato Gorsso do Sul	+	+	-	-	-	-	+	+	+	-	-	+	-1	-1	-1	-1	-1	-1	-1	-1	-1	-1	-1	-1	-1	-1	-1	-1	+	+	-	+	-	-	-	-	-1	-1	-1	-1	-1	S116	R1b1a-S116*
MS30	Central West	Mato Gorsso do Sul	+	+	-	-	-	-	+	+	+	-	-	+	-1	-1	-1	-1	-1	-1	-1	-1	-1	-1	-1	-1	-1	-1	-1	-1	+	+	-	+	-	-	-	-	-1	-1	-1	-1	-1	S116	R1b1a-S116*
MS31	Central West	Mato Gorsso do Sul	+	+	-	-	-	-	+	+	+	-	-	+	-1	-1	-1	-1	-1	-1	-1	-1	-1	-1	-1	-1	-1	-1	-1	-1	+	+	-	+	-	-	-	-	-1	-1	-1	-1	-1	S116	R1b1a-S116*
MS34	Central West	Mato Gorsso do Sul	+	+	-	-	-	-	+	+	+	-	-	+	-1	-1	-1	-1	-1	-1	-1	-1	-1	-1	-1	-1	-1	-1	-1	-1	+	+	-	+	-	-	-	-	-1	-1	-1	-1	-1	S116	R1b1a-S116*
MS39	Central West	Mato Gorsso do Sul	+	+	-	-	-	-	+	+	+	-	-	+	-1	-1	-1	-1	-1	-1	-1	-1	-1	-1	-1	-1	-1	-1	-1	-1	+	+	-	+	-	-	-	-	-1	-1	-1	-1	-1	S116	R1b1a-S116*
MS40	Central West	Mato Gorsso do Sul	+	+	-	-	-	-	+	+	+	-	-	+	-1	-1	-1	-1	-1	-1	-1	-1	-1	-1	-1	-1	-1	-1	-1	-1	+	+	-	+	-	-	-	-	-1	-1	-1	-1	-1	S116	R1b1a-S116*
MS42	Central West	Mato Gorsso do Sul	+	+	-	-	-	-	+	+	+	-	-	+	-1	-1	-1	-1	-1	-1	-1	-1	-1	-1	-1	-1	-1	-1	-1	-1	+	+	-	+	-	-	-	-	-1	-1	-1	-1	-1	S116	R1b1a-S116*
MS43	Central West	Mato Gorsso do Sul	+	+	-	-	-	-	+	+	+	-	-	+	-1	-1	-1	-1	-1	-1	-1	-1	-1	-1	-1	-1	-1	-1	-1	-1	+	+	-	+	-	-	-	-	-1	-1	-1	-1	-1	S116	R1b1a-S116*
MS49	Central West	Mato Gorsso do Sul	+	+	-	-	-	-	+	+	+	-	-	+	-1	-1	-1	-1	-1	-1	-1	-1	-1	-1	-1	-1	-1	-1	-1	-1	+	+	-	+	-	-	-	-	-1	-1	-1	-1	-1	S116	R1b1a-S116*
GO03	Central West	Goiás	+	+	-	-	-	-	+	+	+	-	-	+	-1	-1	-1	-1	-1	-1	-1	-1	-1	-1	-1	-1	-1	-1	-1	-1	+	+	+	-	-	-	-	-	-1	-1	-1	-1	-1	U106	R1b1a-U106
GO38	Central West	Goiás	+	+	-	-	-	-	+	+	+	-	-	+	-1	-1	-1	-1	-1	-1	-1	-1	-1	-1	-1	-1	-1	-1	-1	-1	+	+	+	-	-	-	-	-	-1	-1	-1	-1	-1	U106	R1b1a-U106
MS37	Central West	Mato Gorsso do Sul	+	+	-	-	-	-	+	+	+	-	-	+	-1	-1	-1	-1	-1	-1	-1	-1	-1	-1	-1	-1	-1	-1	-1	-1	+	+	+	-	-	-	-	-	-1	-1	-1	-1	-1	U106	R1b1a-U106
GO06	Central West	Goiás	+	+	-	-	-	-	+	+	+	-	-	+	-1	-1	-1	-1	-1	-1	-1	-1	-1	-1	-1	-1	-1	-1	-1	-1	+	+	-	+	+	-	-	-	-1	-1	-1	-1	-1	U152	R1b1a-U152
GO36	Central West	Goiás	+	+	-	-	-	-	+	+	+	-	-	+	-1	-1	-1	-1	-1	-1	-1	-1	-1	-1	-1	-1	-1	-1	-1	-1	+	+	-	+	+	-	-	-	-1	-1	-1	-1	-1	U152	R1b1a-U152
GO41	Central West	Goiás	+	+	-	-	-	-	+	+	+	-	-	+	-1	-1	-1	-1	-1	-1	-1	-1	-1	-1	-1	-1	-1	-1	-1	-1	+	+	-	+	+	-	-	-	-1	-1	-1	-1	-1	U152	R1b1a-U152
MS35	Central West	Mato Gorsso do Sul	+	+	-	-	-	-	+	+	+	-	-	+	-1	-1	-1	-1	-1	-1	-1	-1	-1	-1	-1	-1	-1	-1	-1	-1	+	+	-	+	+	-	-	-	-1	-1	-1	-1	-1	U152	R1b1a-U152
MS50	Central West	Mato Gorsso do Sul	+	+	-	-	-	-	+	+	+	-	-	+	-1	-1	-1	-1	-1	-1	-1	-1	-1	-1	-1	-1	-1	-1	-1	-1	+	+	-	+	+	-	-	-	-1	-1	-1	-1	-1	U152	R1b1a-U152
GO01	Central West	Goiás	+	+	-	-	-	-	+	+	+	-	-	+	-1	-1	-1	-1	-1	-1	-1	-1	-1	-1	-1	-1	-1	-1	-1	-1	-1	-1	-1	-1	-1	-1	-1	-1	-1	-1	-1	-1	-1	M207 (not subtyped)	R-M207 (not subtyped)
GO11	Central West	Goiás	+	+	-	-	-	-	+	+	+	-	-	+	-1	-1	-1	-1	-1	-1	-1	-1	-1	-1	-1	-1	-1	-1	-1	-1	-1	-1	-1	-1	-1	-1	-1	-1	-1	-1	-1	-1	-1	M207 (not subtyped)	R-M207 (not subtyped)
GO13	Central West	Goiás	+	+	-	-	-	-	+	+	+	-	-	+	-1	-1	-1	-1	-1	-1	-1	-1	-1	-1	-1	-1	-1	-1	-1	-1	-1	-1	-1	-1	-1	-1	-1	-1	-1	-1	-1	-1	-1	M207 (not subtyped)	R-M207 (not subtyped)
GO28	Central West	Goiás	+	+	-	-	-	-	+	+	+	-	-	+	-1	-1	-1	-1	-1	-1	-1	-1	-1	-1	-1	-1	-1	-1	-1	-1	-1	-1	-1	-1	-1	-1	-1	-1	-1	-1	-1	-1	-1	M207 (not subtyped)	R-M207 (not subtyped)
GO33	Central West	Goiás	+	+	-	-	-	-	+	+	+	-	-	+	-1	-1	-1	-1	-1	-1	-1	-1	-1	-1	-1	-1	-1	-1	-1	-1	-1	-1	-1	-1	-1	-1	-1	-1	-1	-1	-1	-1	-1	M207 (not subtyped)	R-M207 (not subtyped)
GO55	Central West	Goiás	+	+	-	-	-	-	+	+	+	-	-	+	-1	-1	-1	-1	-1	-1	-1	-1	-1	-1	-1	-1	-1	-1	-1	-1	-1	-1	-1	-1	-1	-1	-1	-1	-1	-1	-1	-1	-1	M207 (not subtyped)	R-M207 (not subtyped)
GO58	Central West	Goiás	+	+	-	-	-	-	+	+	+	-	-	+	-1	-1	-1	-1	-1	-1	-1	-1	-1	-1	-1	-1	-1	-1	-1	-1	-1	-1	-1	-1	-1	-1	-1	-1	-1	-1	-1	-1	-1	M207 (not subtyped)	R-M207 (not subtyped)
GO62	Central West	Goiás	+	+	-	-	-	-	+	+	+	-	-	+	-1	-1	-1	-1	-1	-1	-1	-1	-1	-1	-1	-1	-1	-1	-1	-1	-1	-1	-1	-1	-1	-1	-1	-1	-1	-1	-1	-1	-1	M207 (not subtyped)	R-M207 (not subtyped)
GO63	Central West	Goiás	+	+	-	-	-	-	+	+	+	-	-	+	-1	-1	-1	-1	-1	-1	-1	-1	-1	-1	-1	-1	-1	-1	-1	-1	-1	-1	-1	-1	-1	-1	-1	-1	-1	-1	-1	-1	-1	M207 (not subtyped)	R-M207 (not subtyped)
GO64	Central West	Goiás	+	+	-	-	-	-	+	+	+	-	-	+	-1	-1	-1	-1	-1	-1	-1	-1	-1	-1	-1	-1	-1	-1	-1	-1	-1	-1	-1	-1	-1	-1	-1	-1	-1	-1	-1	-1	-1	M207 (not subtyped)	R-M207 (not subtyped)
GO67	Central West	Goiás	+	+	-	-	-	-	+	+	+	-	-	+	-1	-1	-1	-1	-1	-1	-1	-1	-1	-1	-1	-1	-1	-1	-1	-1	-1	-1	-1	-1	-1	-1	-1	-1	-1	-1	-1	-1	-1	M207 (not subtyped)	R-M207 (not subtyped)
GO70	Central West	Goiás	+	+	-	-	-	-	+	+	+	-	-	+	-1	-1	-1	-1	-1	-1	-1	-1	-1	-1	-1	-1	-1	-1	-1	-1	-1	-1	-1	-1	-1	-1	-1	-1	-1	-1	-1	-1	-1	M207 (not subtyped)	R-M207 (not subtyped)
GO73	Central West	Goiás	+	+	-	-	-	-	+	+	+	-	-	+	-1	-1	-1	-1	-1	-1	-1	-1	-1	-1	-1	-1	-1	-1	-1	-1	-1	-1	-1	-1	-1	-1	-1	-1	-1	-1	-1	-1	-1	M207 (not subtyped)	R-M207 (not subtyped)
GO74	Central West	Goiás	+	+	-	-	-	-	+	+	+	-	-	+	-1	-1	-1	-1	-1	-1	-1	-1	-1	-1	-1	-1	-1	-1	-1	-1	-1	-1	-1	-1	-1	-1	-1	-1	-1	-1	-1	-1	-1	M207 (not subtyped)	R-M207 (not subtyped)
GO75	Central West	Goiás	+	+	-	-	-	-	+	+	+	-	-	+	-1	-1	-1	-1	-1	-1	-1	-1	-1	-1	-1	-1	-1	-1	-1	-1	-1	-1	-1	-1	-1	-1	-1	-1	-1	-1	-1	-1	-1	M207 (not subtyped)	R-M207 (not subtyped)
GO79	Central West	Goiás	+	+	-	-	-	-	+	+	+	-	-	+	-1	-1	-1	-1	-1	-1	-1	-1	-1	-1	-1	-1	-1	-1	-1	-1	-1	-1	-1	-1	-1	-1	-1	-1	-1	-1	-1	-1	-1	M207 (not subtyped)	R-M207 (not subtyped)
GO85	Central West	Goiás	+	+	-	-	-	-	+	+	+	-	-	+	-1	-1	-1	-1	-1	-1	-1	-1	-1	-1	-1	-1	-1	-1	-1	-1	-1	-1	-1	-1	-1	-1	-1	-1	-1	-1	-1	-1	-1	M207 (not subtyped)	R-M207 (not subtyped)
GO87	Central West	Goiás	+	+	-	-	-	-	+	+	+	-	-	+	-1	-1	-1	-1	-1	-1	-1	-1	-1	-1	-1	-1	-1	-1	-1	-1	-1	-1	-1	-1	-1	-1	-1	-1	-1	-1	-1	-1	-1	M207 (not subtyped)	R-M207 (not subtyped)
GO88	Central West	Goiás	+	+	-	-	-	-	+	+	+	-	-	+	-1	-1	-1	-1	-1	-1	-1	-1	-1	-1	-1	-1	-1	-1	-1	-1	-1	-1	-1	-1	-1	-1	-1	-1	-1	-1	-1	-1	-1	M207 (not subtyped)	R-M207 (not subtyped)
GO92	Central West	Goiás	+	+	-	-	-	-	+	+	+	-	-	+	-1	-1	-1	-1	-1	-1	-1	-1	-1	-1	-1	-1	-1	-1	-1	-1	-1	-1	-1	-1	-1	-1	-1	-1	-1	-1	-1	-1	-1	M207 (not subtyped)	R-M207 (not subtyped)
MS17	Central West	Mato Gorsso do Sul	+	+	-	-	-	-	+	+	+	-	-	+	-1	-1	-1	-1	-1	-1	-1	-1	-1	-1	-1	-1	-1	-1	-1	-1	-1	-1	-1	-1	-1	-1	-1	-1	-1	-1	-1	-1	-1	M207 (not subtyped)	R-M207 (not subtyped)
MS26	Central West	Mato Gorsso do Sul	+	+	-	-	-	-	+	+	+	-	-	+	-1	-1	-1	-1	-1	-1	-1	-1	-1	-1	-1	-1	-1	-1	-1	-1	-1	-1	-1	-1	-1	-1	-1	-1	-1	-1	-1	-1	-1	M207 (not subtyped)	R-M207 (not subtyped)
MS36	Central West	Mato Gorsso do Sul	+	+	-	-	-	-	+	+	+	-	-	+	-1	-1	-1	-1	-1	-1	-1	-1	-1	-1	-1	-1	-1	-1	-1	-1	-1	-1	-1	-1	-1	-1	-1	-1	-1	-1	-1	-1	-1	M207 (not subtyped)	R-M207 (not subtyped)
MS46	Central West	Mato Gorsso do Sul	+	+	-	-	-	-	+	+	+	-	-	+	-1	-1	-1	-1	-1	-1	-1	-1	-1	-1	-1	-1	-1	-1	-1	-1	-1	-1	-1	-1	-1	-1	-1	-1	-1	-1	-1	-1	-1	M207 (not subtyped)	R-M207 (not subtyped)
MA43	North East	Maranhão	+	+	+	-	+	-	-	-	-	-	-	-	-1	-1	-1	+	-	+	-	-	-	+	-	-	+	-	-	-	-1	-1	-1	-1	-1	-1	-1	-1	-1	-1	-1	-1	-1	M123	E1b1b-M123
NE13	North East	Ceará	+	+	+	-	+	-	-	-	-	-	-	-	-1	-1	-1	+	-	+	-	-	-	+	-	-	+	-	-	-	-1	-1	-1	-1	-1	-1	-1	-1	-1	-1	-1	-1	-1	M123	E1b1b-M123
101	North East	Ceará	+	+	+	-	+	-	-	-	-	-	-	-	-1	-1	-1	+	-	+	+	-	+	-	-	-	-	-	-	-	-1	-1	-1	-1	-1	-1	-1	-1	-1	-1	-1	-1	-1	M191	E1b1a-M191
126	North East	Ceará	+	+	+	-	+	-	-	-	-	-	-	-	-1	-1	-1	+	-	+	+	-	+	-	-	-	-	-	-	-	-1	-1	-1	-1	-1	-1	-1	-1	-1	-1	-1	-1	-1	M191	E1b1a-M191
143	North East	Ceará	+	+	+	-	+	-	-	-	-	-	-	-	-1	-1	-1	+	-	+	+	-	+	-	-	-	-	-	-	-	-1	-1	-1	-1	-1	-1	-1	-1	-1	-1	-1	-1	-1	M191	E1b1a-M191
MA111	North East	Maranhão	+	+	+	-	+	-	-	-	-	-	-	-	-1	-1	-1	+	-	+	+	-	+	-	-	-	-	-	-	-	-1	-1	-1	-1	-1	-1	-1	-1	-1	-1	-1	-1	-1	M191	E1b1a-M191
MA131	North East	Maranhão	+	+	+	-	+	-	-	-	-	-	-	-	-1	-1	-1	+	-	+	+	-	+	-	-	-	-	-	-	-	-1	-1	-1	-1	-1	-1	-1	-1	-1	-1	-1	-1	-1	M191	E1b1a-M191
MA15	North East	Maranhão	+	+	+	-	+	-	-	-	-	-	-	-	-1	-1	-1	+	-	+	+	-	+	-	-	-	-	-	-	-	-1	-1	-1	-1	-1	-1	-1	-1	-1	-1	-1	-1	-1	M191	E1b1a-M191
MA46	North East	Maranhão	+	+	+	-	+	-	-	-	-	-	-	-	-1	-1	-1	+	-	+	+	-	+	-	-	-	-	-	-	-	-1	-1	-1	-1	-1	-1	-1	-1	-1	-1	-1	-1	-1	M191	E1b1a-M191
100	North East	Ceará	+	+	+	-	+	-	-	-	-	-	-	-	-1	-1	-1	+	-	+	+	-	-	-	-	-	-	-	-	-	-1	-1	-1	-1	-1	-1	-1	-1	-1	-1	-1	-1	-1	M2	E1b1a-M2*
121	North East	Ceará	+	+	+	-	+	-	-	-	-	-	-	-	-1	-1	-1	+	-	+	+	-	-	-	-	-	-	-	-	-	-1	-1	-1	-1	-1	-1	-1	-1	-1	-1	-1	-1	-1	M2	E1b1a-M2*
124	North East	Ceará	+	+	+	-	+	-	-	-	-	-	-	-	-1	-1	-1	+	-	+	+	-	-	-	-	-	-	-	-	-	-1	-1	-1	-1	-1	-1	-1	-1	-1	-1	-1	-1	-1	M2	E1b1a-M2*
138	North East	Ceará	+	+	+	-	+	-	-	-	-	-	-	-	-1	-1	-1	+	-	+	+	-	-	-	-	-	-	-	-	-	-1	-1	-1	-1	-1	-1	-1	-1	-1	-1	-1	-1	-1	M2	E1b1a-M2*
151	North East	Ceará	+	+	+	-	+	-	-	-	-	-	-	-	-1	-1	-1	+	-	+	+	-	-	-	-	-	-	-	-	-	-1	-1	-1	-1	-1	-1	-1	-1	-1	-1	-1	-1	-1	M2	E1b1a-M2*
152	North East	Ceará	+	+	+	-	+	-	-	-	-	-	-	-	-1	-1	-1	+	-	+	+	-	-	-	-	-	-	-	-	-	-1	-1	-1	-1	-1	-1	-1	-1	-1	-1	-1	-1	-1	M2	E1b1a-M2*
186	North East	Ceará	+	+	+	-	+	-	-	-	-	-	-	-	-1	-1	-1	+	-	+	+	-	-	-	-	-	-	-	-	-	-1	-1	-1	-1	-1	-1	-1	-1	-1	-1	-1	-1	-1	M2	E1b1a-M2*
E67	North East	Ceará	+	+	+	-	+	-	-	-	-	-	-	-	-1	-1	-1	+	-	+	+	-	-	-	-	-	-	-	-	-	-1	-1	-1	-1	-1	-1	-1	-1	-1	-1	-1	-1	-1	M2	E1b1a-M2*
MA05	North East	Maranhão	+	+	+	-	+	-	-	-	-	-	-	-	-1	-1	-1	+	-	+	+	-	-	-	-	-	-	-	-	-	-1	-1	-1	-1	-1	-1	-1	-1	-1	-1	-1	-1	-1	M2	E1b1a-M2*
MA117	North East	Maranhão	+	+	+	-	+	-	-	-	-	-	-	-	-1	-1	-1	+	-	+	+	-	-	-	-	-	-	-	-	-	-1	-1	-1	-1	-1	-1	-1	-1	-1	-1	-1	-1	-1	M2	E1b1a-M2*
MA14	North East	Maranhão	+	+	+	-	+	-	-	-	-	-	-	-	-1	-1	-1	+	-	+	+	-	-	-	-	-	-	-	-	-	-1	-1	-1	-1	-1	-1	-1	-1	-1	-1	-1	-1	-1	M2	E1b1a-M2*
MA18	North East	Maranhão	+	+	+	-	+	-	-	-	-	-	-	-	-1	-1	-1	+	-	+	+	-	-	-	-	-	-	-	-	-	-1	-1	-1	-1	-1	-1	-1	-1	-1	-1	-1	-1	-1	M2	E1b1a-M2*
MA26	North East	Maranhão	+	+	+	-	+	-	-	-	-	-	-	-	-1	-1	-1	+	-	+	+	-	-	-	-	-	-	-	-	-	-1	-1	-1	-1	-1	-1	-1	-1	-1	-1	-1	-1	-1	M2	E1b1a-M2*
NE11	North East	Ceará	+	+	+	-	+	-	-	-	-	-	-	-	-1	-1	-1	+	-	+	+	-	-	-	-	-	-	-	-	-	-1	-1	-1	-1	-1	-1	-1	-1	-1	-1	-1	-1	-1	M2	E1b1a-M2*
MA51	North East	Maranhão	+	+	+	-	+	-	-	-	-	-	-	-	-1	-1	-1	+	+	-	-	-	-	-	-	-	-	-	-	-	-1	-1	-1	-1	-1	-1	-1	-1	-1	-1	-1	-1	-1	M33	E1a-M33
137	North East	Ceará	+	+	+	-	+	-	-	-	-	-	-	-	-1	-1	-1	+	-	+	-	-	-	+	-	-	-	-	-	-	-1	-1	-1	-1	-1	-1	-1	-1	-1	-1	-1	-1	-1	M35	E1b1b-M35
E243	North East	Ceará	+	+	+	-	+	-	-	-	-	-	-	-	-1	-1	-1	+	-	+	-	-	-	+	-	-	-	-	-	-	-1	-1	-1	-1	-1	-1	-1	-1	-1	-1	-1	-1	-1	M35	E1b1b-M35
182	North East	Ceará	+	+	+	-	+	-	-	-	-	-	-	-	-1	-1	-1	+	-	+	-	-	-	+	+	-	-	-	-	-	-1	-1	-1	-1	-1	-1	-1	-1	-1	-1	-1	-1	-1	M78	E1b1b-M78
194	North East	Ceará	+	+	+	-	+	-	-	-	-	-	-	-	-1	-1	-1	+	-	+	-	-	-	+	+	-	-	-	-	-	-1	-1	-1	-1	-1	-1	-1	-1	-1	-1	-1	-1	-1	M78	E1b1b-M78
E235	North East	Ceará	+	+	+	-	+	-	-	-	-	-	-	-	-1	-1	-1	+	-	+	-	-	-	+	+	-	-	-	-	-	-1	-1	-1	-1	-1	-1	-1	-1	-1	-1	-1	-1	-1	M78	E1b1b-M78
E254	North East	Ceará	+	+	+	-	+	-	-	-	-	-	-	-	-1	-1	-1	+	-	+	-	-	-	+	+	-	-	-	-	-	-1	-1	-1	-1	-1	-1	-1	-1	-1	-1	-1	-1	-1	M78	E1b1b-M78
E276	North East	Ceará	+	+	+	-	+	-	-	-	-	-	-	-	-1	-1	-1	+	-	+	-	-	-	+	+	-	-	-	-	-	-1	-1	-1	-1	-1	-1	-1	-1	-1	-1	-1	-1	-1	M78	E1b1b-M78
E282	North East	Ceará	+	+	+	-	+	-	-	-	-	-	-	-	-1	-1	-1	+	-	+	-	-	-	+	+	-	-	-	-	-	-1	-1	-1	-1	-1	-1	-1	-1	-1	-1	-1	-1	-1	M78	E1b1b-M78
E2821	North East	Ceará	+	+	+	-	+	-	-	-	-	-	-	-	-1	-1	-1	+	-	+	-	-	-	+	+	-	-	-	-	-	-1	-1	-1	-1	-1	-1	-1	-1	-1	-1	-1	-1	-1	M78	E1b1b-M78
MA114	North East	Maranhão	+	+	+	-	+	-	-	-	-	-	-	-	-1	-1	-1	+	-	+	-	-	-	+	+	-	-	-	-	-	-1	-1	-1	-1	-1	-1	-1	-1	-1	-1	-1	-1	-1	M78	E1b1b-M78
MA120	North East	Maranhão	+	+	+	-	+	-	-	-	-	-	-	-	-1	-1	-1	+	-	+	-	-	-	+	+	-	-	-	-	-	-1	-1	-1	-1	-1	-1	-1	-1	-1	-1	-1	-1	-1	M78	E1b1b-M78
MA16	North East	Maranhão	+	+	+	-	+	-	-	-	-	-	-	-	-1	-1	-1	+	-	+	-	-	-	+	+	-	-	-	-	-	-1	-1	-1	-1	-1	-1	-1	-1	-1	-1	-1	-1	-1	M78	E1b1b-M78
MA37	North East	Maranhão	+	+	+	-	+	-	-	-	-	-	-	-	-1	-1	-1	+	-	+	-	-	-	+	+	-	-	-	-	-	-1	-1	-1	-1	-1	-1	-1	-1	-1	-1	-1	-1	-1	M78	E1b1b-M78
134	North East	Ceará	+	+	+	-	+	-	-	-	-	-	-	-	-1	-1	-1	+	-	+	-	-	-	+	-	+	-	-	-	-	-1	-1	-1	-1	-1	-1	-1	-1	-1	-1	-1	-1	-1	M81	E1b1b-M81
E242	North East	Ceará	+	+	+	-	+	-	-	-	-	-	-	-	-1	-1	-1	+	-	+	-	-	-	+	-	+	-	-	-	-	-1	-1	-1	-1	-1	-1	-1	-1	-1	-1	-1	-1	-1	M81	E1b1b-M81
E251	North East	Ceará	+	+	+	-	+	-	-	-	-	-	-	-	-1	-1	-1	+	-	+	-	-	-	+	-	+	-	-	-	-	-1	-1	-1	-1	-1	-1	-1	-1	-1	-1	-1	-1	-1	M81	E1b1b-M81
MA03	North East	Maranhão	+	+	+	-	+	-	-	-	-	-	-	-	-1	-1	-1	+	-	+	-	-	-	+	-	+	-	-	-	-	-1	-1	-1	-1	-1	-1	-1	-1	-1	-1	-1	-1	-1	M81	E1b1b-M81
135	North East	Ceará	+	+	+	-	+	-	-	-	-	-	-	-	-1	-1	-1	-1	-1	-1	-1	-1	-1	-1	-1	-1	-1	-1	-1	-1	-1	-1	-1	-1	-1	-1	-1	-1	-1	-1	-1	-1	-1	P170 (not subtyped)	E-E-P170 (not subtyped)
E59	North East	Ceará	+	+	+	-	+	-	-	-	-	-	-	-	-1	-1	-1	-1	-1	-1	-1	-1	-1	-1	-1	-1	-1	-1	-1	-1	-1	-1	-1	-1	-1	-1	-1	-1	-1	-1	-1	-1	-1	P170 (not subtyped)	E-E-P170 (not subtyped)
MA103	North East	Maranhão	+	+	+	-	+	-	-	-	-	-	-	-	-1	-1	-1	-1	-1	-1	-1	-1	-1	-1	-1	-1	-1	-1	-1	-1	-1	-1	-1	-1	-1	-1	-1	-1	-1	-1	-1	-1	-1	P170 (not subtyped)	E-E-P170 (not subtyped)
MA138	North East	Maranhão	+	+	+	-	+	-	-	-	-	-	-	-	-1	-1	-1	-1	-1	-1	-1	-1	-1	-1	-1	-1	-1	-1	-1	-1	-1	-1	-1	-1	-1	-1	-1	-1	-1	-1	-1	-1	-1	P170 (not subtyped)	E-E-P170 (not subtyped)
MA141	North East	Maranhão	+	+	+	-	+	-	-	-	-	-	-	-	-1	-1	-1	-1	-1	-1	-1	-1	-1	-1	-1	-1	-1	-1	-1	-1	-1	-1	-1	-1	-1	-1	-1	-1	-1	-1	-1	-1	-1	P170 (not subtyped)	E-E-P170 (not subtyped)
MA150	North East	Maranhão	+	+	+	-	+	-	-	-	-	-	-	-	-1	-1	-1	-1	-1	-1	-1	-1	-1	-1	-1	-1	-1	-1	-1	-1	-1	-1	-1	-1	-1	-1	-1	-1	-1	-1	-1	-1	-1	P170 (not subtyped)	E-E-P170 (not subtyped)
MA22	North East	Maranhão	+	+	+	-	+	-	-	-	-	-	-	-	-1	-1	-1	-1	-1	-1	-1	-1	-1	-1	-1	-1	-1	-1	-1	-1	-1	-1	-1	-1	-1	-1	-1	-1	-1	-1	-1	-1	-1	P170 (not subtyped)	E-E-P170 (not subtyped)
MA54	North East	Maranhão	+	+	+	-	+	-	-	-	-	-	-	-	-1	-1	-1	-1	-1	-1	-1	-1	-1	-1	-1	-1	-1	-1	-1	-1	-1	-1	-1	-1	-1	-1	-1	-1	-1	-1	-1	-1	-1	P170 (not subtyped)	E-E-P170 (not subtyped)
MA58	North East	Maranhão	+	+	+	-	+	-	-	-	-	-	-	-	-1	-1	-1	-1	-1	-1	-1	-1	-1	-1	-1	-1	-1	-1	-1	-1	-1	-1	-1	-1	-1	-1	-1	-1	-1	-1	-1	-1	-1	P170 (not subtyped)	E-E-P170 (not subtyped)
MA63	North East	Maranhão	+	+	+	-	+	-	-	-	-	-	-	-	-1	-1	-1	-1	-1	-1	-1	-1	-1	-1	-1	-1	-1	-1	-1	-1	-1	-1	-1	-1	-1	-1	-1	-1	-1	-1	-1	-1	-1	P170 (not subtyped)	E-E-P170 (not subtyped)
MA64	North East	Maranhão	+	+	+	-	+	-	-	-	-	-	-	-	-1	-1	-1	-1	-1	-1	-1	-1	-1	-1	-1	-1	-1	-1	-1	-1	-1	-1	-1	-1	-1	-1	-1	-1	-1	-1	-1	-1	-1	P170 (not subtyped)	E-E-P170 (not subtyped)
MA69	North East	Maranhão	+	+	+	-	+	-	-	-	-	-	-	-	-1	-1	-1	-1	-1	-1	-1	-1	-1	-1	-1	-1	-1	-1	-1	-1	-1	-1	-1	-1	-1	-1	-1	-1	-1	-1	-1	-1	-1	P170 (not subtyped)	E-E-P170 (not subtyped)
MA75	North East	Maranhão	+	+	+	-	+	-	-	-	-	-	-	-	-1	-1	-1	-1	-1	-1	-1	-1	-1	-1	-1	-1	-1	-1	-1	-1	-1	-1	-1	-1	-1	-1	-1	-1	-1	-1	-1	-1	-1	P170 (not subtyped)	E-E-P170 (not subtyped)
MA81	North East	Maranhão	+	+	+	-	+	-	-	-	-	-	-	-	-1	-1	-1	-1	-1	-1	-1	-1	-1	-1	-1	-1	-1	-1	-1	-1	-1	-1	-1	-1	-1	-1	-1	-1	-1	-1	-1	-1	-1	P170 (not subtyped)	E-E-P170 (not subtyped)
MA92	North East	Maranhão	+	+	+	-	+	-	-	-	-	-	-	-	-1	-1	-1	-1	-1	-1	-1	-1	-1	-1	-1	-1	-1	-1	-1	-1	-1	-1	-1	-1	-1	-1	-1	-1	-1	-1	-1	-1	-1	P170 (not subtyped)	E-E-P170 (not subtyped)
MA95	North East	Maranhão	+	+	+	-	+	-	-	-	-	-	-	-	-1	-1	-1	-1	-1	-1	-1	-1	-1	-1	-1	-1	-1	-1	-1	-1	-1	-1	-1	-1	-1	-1	-1	-1	-1	-1	-1	-1	-1	P170 (not subtyped)	E-E-P170 (not subtyped)
MA97	North East	Maranhão	+	+	+	-	+	-	-	-	-	-	-	-	-1	-1	-1	-1	-1	-1	-1	-1	-1	-1	-1	-1	-1	-1	-1	-1	-1	-1	-1	-1	-1	-1	-1	-1	-1	-1	-1	-1	-1	P170 (not subtyped)	E-E-P170 (not subtyped)
110	North East	Ceará	+	+	-	-	-	-	+	-	-	-	-	-	+	-	-	-1	-1	-1	-1	-1	-1	-1	-1	-1	-1	-1	-1	-1	-1	-1	-1	-1	-1	-1	-1	-1	-1	-1	-1	-1	-1	M201	G-M201
185	North East	Ceará	+	+	-	-	-	-	+	-	-	-	-	-	+	-	-	-1	-1	-1	-1	-1	-1	-1	-1	-1	-1	-1	-1	-1	-1	-1	-1	-1	-1	-1	-1	-1	-1	-1	-1	-1	-1	M201	G-M201
E240	North East	Ceará	+	+	-	-	-	-	+	-	-	-	-	-	+	-	-	-1	-1	-1	-1	-1	-1	-1	-1	-1	-1	-1	-1	-1	-1	-1	-1	-1	-1	-1	-1	-1	-1	-1	-1	-1	-1	M201	G-M201
E43	North East	Ceará	+	+	-	-	-	-	+	-	-	-	-	-	+	-	-	-1	-1	-1	-1	-1	-1	-1	-1	-1	-1	-1	-1	-1	-1	-1	-1	-1	-1	-1	-1	-1	-1	-1	-1	-1	-1	M201	G-M201
E75	North East	Ceará	+	+	-	-	-	-	+	-	-	-	-	-	+	-	-	-1	-1	-1	-1	-1	-1	-1	-1	-1	-1	-1	-1	-1	-1	-1	-1	-1	-1	-1	-1	-1	-1	-1	-1	-1	-1	M201	G-M201
E77	North East	Ceará	+	+	-	-	-	-	+	-	-	-	-	-	+	-	-	-1	-1	-1	-1	-1	-1	-1	-1	-1	-1	-1	-1	-1	-1	-1	-1	-1	-1	-1	-1	-1	-1	-1	-1	-1	-1	M201	G-M201
MA106	North East	Maranhão	+	+	-	-	-	-	+	-	-	-	-	-	+	-	-	-1	-1	-1	-1	-1	-1	-1	-1	-1	-1	-1	-1	-1	-1	-1	-1	-1	-1	-1	-1	-1	-1	-1	-1	-1	-1	M201	G-M201
MA11	North East	Maranhão	+	+	-	-	-	-	+	-	-	-	-	-	+	-	-	-1	-1	-1	-1	-1	-1	-1	-1	-1	-1	-1	-1	-1	-1	-1	-1	-1	-1	-1	-1	-1	-1	-1	-1	-1	-1	M201	G-M201
MA33	North East	Maranhão	+	+	-	-	-	-	+	-	-	-	-	-	+	-	-	-1	-1	-1	-1	-1	-1	-1	-1	-1	-1	-1	-1	-1	-1	-1	-1	-1	-1	-1	-1	-1	-1	-1	-1	-1	-1	M201	G-M201
MA41	North East	Maranhão	+	+	-	-	-	-	+	-	-	-	-	-	+	-	-	-1	-1	-1	-1	-1	-1	-1	-1	-1	-1	-1	-1	-1	-1	-1	-1	-1	-1	-1	-1	-1	-1	-1	-1	-1	-1	M201	G-M201
MA50	North East	Maranhão	+	+	-	-	-	-	+	-	-	-	-	-	+	-	-	-1	-1	-1	-1	-1	-1	-1	-1	-1	-1	-1	-1	-1	-1	-1	-1	-1	-1	-1	-1	-1	-1	-1	-1	-1	-1	M201	G-M201
MA59	North East	Maranhão	+	+	-	-	-	-	+	-	-	-	-	-	+	-	-	-1	-1	-1	-1	-1	-1	-1	-1	-1	-1	-1	-1	-1	-1	-1	-1	-1	-1	-1	-1	-1	-1	-1	-1	-1	-1	M201	G-M201
MA83	North East	Maranhão	+	+	-	-	-	-	+	-	-	-	-	-	+	-	-	-1	-1	-1	-1	-1	-1	-1	-1	-1	-1	-1	-1	-1	-1	-1	-1	-1	-1	-1	-1	-1	-1	-1	-1	-1	-1	M201	G-M201
MA88	North East	Maranhão	+	+	-	-	-	-	+	-	-	-	-	-	+	-	-	-1	-1	-1	-1	-1	-1	-1	-1	-1	-1	-1	-1	-1	-1	-1	-1	-1	-1	-1	-1	-1	-1	-1	-1	-1	-1	M201	G-M201
MA94	North East	Maranhão	+	+	-	-	-	-	+	-	-	-	-	-	+	-	-	-1	-1	-1	-1	-1	-1	-1	-1	-1	-1	-1	-1	-1	-1	-1	-1	-1	-1	-1	-1	-1	-1	-1	-1	-1	-1	M201	G-M201
NE07	North East	Ceará	+	+	-	-	-	-	+	-	-	-	-	-	+	-	-	-1	-1	-1	-1	-1	-1	-1	-1	-1	-1	-1	-1	-1	-1	-1	-1	-1	-1	-1	-1	-1	-1	-1	-1	-1	-1	M201	G-M201
ne183	North East	Ceará	+	+	-	-	-	-	+	-	-	-	-	-	+	-	-	-1	-1	-1	-1	-1	-1	-1	-1	-1	-1	-1	-1	-1	-1	-1	-1	-1	-1	-1	-1	-1	-1	-1	-1	-1	-1	M201	G-M201
NE24	North East	Ceará	+	+	-	-	-	-	+	-	-	-	-	-	+	-	-	-1	-1	-1	-1	-1	-1	-1	-1	-1	-1	-1	-1	-1	-1	-1	-1	-1	-1	-1	-1	-1	-1	-1	-1	-1	-1	M201	G-M201
128	North East	Ceará	+	+	-	-	-	-	+	-	-	-	-	-	-	+	-	-1	-1	-1	-1	-1	-1	-1	-1	-1	-1	-1	-1	-1	-1	-1	-1	-1	-1	-1	-1	-1	-1	-1	-1	-1	-1	M170	I-M170
142	North East	Ceará	+	+	-	-	-	-	+	-	-	-	-	-	-	+	-	-1	-1	-1	-1	-1	-1	-1	-1	-1	-1	-1	-1	-1	-1	-1	-1	-1	-1	-1	-1	-1	-1	-1	-1	-1	-1	M170	I-M170
179	North East	Ceará	+	+	-	-	-	-	+	-	-	-	-	-	-	+	-	-1	-1	-1	-1	-1	-1	-1	-1	-1	-1	-1	-1	-1	-1	-1	-1	-1	-1	-1	-1	-1	-1	-1	-1	-1	-1	M170	I-M170
E266	North East	Ceará	+	+	-	-	-	-	+	-	-	-	-	-	-	+	-	-1	-1	-1	-1	-1	-1	-1	-1	-1	-1	-1	-1	-1	-1	-1	-1	-1	-1	-1	-1	-1	-1	-1	-1	-1	-1	M170	I-M170
E270	North East	Ceará	+	+	-	-	-	-	+	-	-	-	-	-	-	+	-	-1	-1	-1	-1	-1	-1	-1	-1	-1	-1	-1	-1	-1	-1	-1	-1	-1	-1	-1	-1	-1	-1	-1	-1	-1	-1	M170	I-M170
E304	North East	Ceará	+	+	-	-	-	-	+	-	-	-	-	-	-	+	-	-1	-1	-1	-1	-1	-1	-1	-1	-1	-1	-1	-1	-1	-1	-1	-1	-1	-1	-1	-1	-1	-1	-1	-1	-1	-1	M170	I-M170
E65	North East	Ceará	+	+	-	-	-	-	+	-	-	-	-	-	-	+	-	-1	-1	-1	-1	-1	-1	-1	-1	-1	-1	-1	-1	-1	-1	-1	-1	-1	-1	-1	-1	-1	-1	-1	-1	-1	-1	M170	I-M170
E74	North East	Ceará	+	+	-	-	-	-	+	-	-	-	-	-	-	+	-	-1	-1	-1	-1	-1	-1	-1	-1	-1	-1	-1	-1	-1	-1	-1	-1	-1	-1	-1	-1	-1	-1	-1	-1	-1	-1	M170	I-M170
MA01	North East	Maranhão	+	+	-	-	-	-	+	-	-	-	-	-	-	+	-	-1	-1	-1	-1	-1	-1	-1	-1	-1	-1	-1	-1	-1	-1	-1	-1	-1	-1	-1	-1	-1	-1	-1	-1	-1	-1	M170	I-M170
MA04	North East	Maranhão	+	+	-	-	-	-	+	-	-	-	-	-	-	+	-	-1	-1	-1	-1	-1	-1	-1	-1	-1	-1	-1	-1	-1	-1	-1	-1	-1	-1	-1	-1	-1	-1	-1	-1	-1	-1	M170	I-M170
MA105	North East	Maranhão	+	+	-	-	-	-	+	-	-	-	-	-	-	+	-	-1	-1	-1	-1	-1	-1	-1	-1	-1	-1	-1	-1	-1	-1	-1	-1	-1	-1	-1	-1	-1	-1	-1	-1	-1	-1	M170	I-M170
MA115	North East	Maranhão	+	+	-	-	-	-	+	-	-	-	-	-	-	+	-	-1	-1	-1	-1	-1	-1	-1	-1	-1	-1	-1	-1	-1	-1	-1	-1	-1	-1	-1	-1	-1	-1	-1	-1	-1	-1	M170	I-M170
MA118	North East	Maranhão	+	+	-	-	-	-	+	-	-	-	-	-	-	+	-	-1	-1	-1	-1	-1	-1	-1	-1	-1	-1	-1	-1	-1	-1	-1	-1	-1	-1	-1	-1	-1	-1	-1	-1	-1	-1	M170	I-M170
MA119	North East	Maranhão	+	+	-	-	-	-	+	-	-	-	-	-	-	+	-	-1	-1	-1	-1	-1	-1	-1	-1	-1	-1	-1	-1	-1	-1	-1	-1	-1	-1	-1	-1	-1	-1	-1	-1	-1	-1	M170	I-M170
MA12	North East	Maranhão	+	+	-	-	-	-	+	-	-	-	-	-	-	+	-	-1	-1	-1	-1	-1	-1	-1	-1	-1	-1	-1	-1	-1	-1	-1	-1	-1	-1	-1	-1	-1	-1	-1	-1	-1	-1	M170	I-M170
MA13	North East	Maranhão	+	+	-	-	-	-	+	-	-	-	-	-	-	+	-	-1	-1	-1	-1	-1	-1	-1	-1	-1	-1	-1	-1	-1	-1	-1	-1	-1	-1	-1	-1	-1	-1	-1	-1	-1	-1	M170	I-M170
MA146	North East	Maranhão	+	+	-	-	-	-	+	-	-	-	-	-	-	+	-	-1	-1	-1	-1	-1	-1	-1	-1	-1	-1	-1	-1	-1	-1	-1	-1	-1	-1	-1	-1	-1	-1	-1	-1	-1	-1	M170	I-M170
MA23	North East	Maranhão	+	+	-	-	-	-	+	-	-	-	-	-	-	+	-	-1	-1	-1	-1	-1	-1	-1	-1	-1	-1	-1	-1	-1	-1	-1	-1	-1	-1	-1	-1	-1	-1	-1	-1	-1	-1	M170	I-M170
MA31	North East	Maranhão	+	+	-	-	-	-	+	-	-	-	-	-	-	+	-	-1	-1	-1	-1	-1	-1	-1	-1	-1	-1	-1	-1	-1	-1	-1	-1	-1	-1	-1	-1	-1	-1	-1	-1	-1	-1	M170	I-M170
MA32	North East	Maranhão	+	+	-	-	-	-	+	-	-	-	-	-	-	+	-	-1	-1	-1	-1	-1	-1	-1	-1	-1	-1	-1	-1	-1	-1	-1	-1	-1	-1	-1	-1	-1	-1	-1	-1	-1	-1	M170	I-M170
MA36	North East	Maranhão	+	+	-	-	-	-	+	-	-	-	-	-	-	+	-	-1	-1	-1	-1	-1	-1	-1	-1	-1	-1	-1	-1	-1	-1	-1	-1	-1	-1	-1	-1	-1	-1	-1	-1	-1	-1	M170	I-M170
MA74	North East	Maranhão	+	+	-	-	-	-	+	-	-	-	-	-	-	+	-	-1	-1	-1	-1	-1	-1	-1	-1	-1	-1	-1	-1	-1	-1	-1	-1	-1	-1	-1	-1	-1	-1	-1	-1	-1	-1	M170	I-M170
MA85	North East	Maranhão	+	+	-	-	-	-	+	-	-	-	-	-	-	+	-	-1	-1	-1	-1	-1	-1	-1	-1	-1	-1	-1	-1	-1	-1	-1	-1	-1	-1	-1	-1	-1	-1	-1	-1	-1	-1	M170	I-M170
MA90	North East	Maranhão	+	+	-	-	-	-	+	-	-	-	-	-	-	+	-	-1	-1	-1	-1	-1	-1	-1	-1	-1	-1	-1	-1	-1	-1	-1	-1	-1	-1	-1	-1	-1	-1	-1	-1	-1	-1	M170	I-M170
MA91	North East	Maranhão	+	+	-	-	-	-	+	-	-	-	-	-	-	+	-	-1	-1	-1	-1	-1	-1	-1	-1	-1	-1	-1	-1	-1	-1	-1	-1	-1	-1	-1	-1	-1	-1	-1	-1	-1	-1	M170	I-M170
MA93	North East	Maranhão	+	+	-	-	-	-	+	-	-	-	-	-	-	+	-	-1	-1	-1	-1	-1	-1	-1	-1	-1	-1	-1	-1	-1	-1	-1	-1	-1	-1	-1	-1	-1	-1	-1	-1	-1	-1	M170	I-M170
ne112	North East	Ceará	+	+	-	-	-	-	+	-	-	-	-	-	-	+	-	-1	-1	-1	-1	-1	-1	-1	-1	-1	-1	-1	-1	-1	-1	-1	-1	-1	-1	-1	-1	-1	-1	-1	-1	-1	-1	M170	I-M170
NE15	North East	Ceará	+	+	-	-	-	-	+	-	-	-	-	-	-	+	-	-1	-1	-1	-1	-1	-1	-1	-1	-1	-1	-1	-1	-1	-1	-1	-1	-1	-1	-1	-1	-1	-1	-1	-1	-1	-1	M170	I-M170
106	North East	Ceará	+	+	-	-	-	-	+	-	-	-	-	-	-	-	+	-1	-1	-1	-1	-1	-1	-1	-1	-1	-1	-1	-1	-1	-1	-1	-1	-1	-1	-1	-1	-1	-1	-1	-1	-1	-1	P209	P-M209
188	North East	Ceará	+	+	-	-	-	-	+	-	-	-	-	-	-	-	+	-1	-1	-1	-1	-1	-1	-1	-1	-1	-1	-1	-1	-1	-1	-1	-1	-1	-1	-1	-1	-1	-1	-1	-1	-1	-1	P209	P-M209
193	North East	Ceará	+	+	-	-	-	-	+	-	-	-	-	-	-	-	+	-1	-1	-1	-1	-1	-1	-1	-1	-1	-1	-1	-1	-1	-1	-1	-1	-1	-1	-1	-1	-1	-1	-1	-1	-1	-1	P209	P-M209
202	North East	Ceará	+	+	-	-	-	-	+	-	-	-	-	-	-	-	+	-1	-1	-1	-1	-1	-1	-1	-1	-1	-1	-1	-1	-1	-1	-1	-1	-1	-1	-1	-1	-1	-1	-1	-1	-1	-1	P209	P-M209
E246	North East	Ceará	+	+	-	-	-	-	+	-	-	-	-	-	-	-	+	-1	-1	-1	-1	-1	-1	-1	-1	-1	-1	-1	-1	-1	-1	-1	-1	-1	-1	-1	-1	-1	-1	-1	-1	-1	-1	P209	P-M209
E46	North East	Ceará	+	+	-	-	-	-	+	-	-	-	-	-	-	-	+	-1	-1	-1	-1	-1	-1	-1	-1	-1	-1	-1	-1	-1	-1	-1	-1	-1	-1	-1	-1	-1	-1	-1	-1	-1	-1	P209	P-M209
MA109	North East	Maranhão	+	+	-	-	-	-	+	-	-	-	-	-	-	-	+	-1	-1	-1	-1	-1	-1	-1	-1	-1	-1	-1	-1	-1	-1	-1	-1	-1	-1	-1	-1	-1	-1	-1	-1	-1	-1	P209	P-M209
MA128	North East	Maranhão	+	+	-	-	-	-	+	-	-	-	-	-	-	-	+	-1	-1	-1	-1	-1	-1	-1	-1	-1	-1	-1	-1	-1	-1	-1	-1	-1	-1	-1	-1	-1	-1	-1	-1	-1	-1	P209	P-M209
MA129	North East	Maranhão	+	+	-	-	-	-	+	-	-	-	-	-	-	-	+	-1	-1	-1	-1	-1	-1	-1	-1	-1	-1	-1	-1	-1	-1	-1	-1	-1	-1	-1	-1	-1	-1	-1	-1	-1	-1	P209	P-M209
MA130	North East	Maranhão	+	+	-	-	-	-	+	-	-	-	-	-	-	-	+	-1	-1	-1	-1	-1	-1	-1	-1	-1	-1	-1	-1	-1	-1	-1	-1	-1	-1	-1	-1	-1	-1	-1	-1	-1	-1	P209	P-M209
MA136	North East	Maranhão	+	+	-	-	-	-	+	-	-	-	-	-	-	-	+	-1	-1	-1	-1	-1	-1	-1	-1	-1	-1	-1	-1	-1	-1	-1	-1	-1	-1	-1	-1	-1	-1	-1	-1	-1	-1	P209	P-M209
MA142	North East	Maranhão	+	+	-	-	-	-	+	-	-	-	-	-	-	-	+	-1	-1	-1	-1	-1	-1	-1	-1	-1	-1	-1	-1	-1	-1	-1	-1	-1	-1	-1	-1	-1	-1	-1	-1	-1	-1	P209	P-M209
MA147	North East	Maranhão	+	+	-	-	-	-	+	-	-	-	-	-	-	-	+	-1	-1	-1	-1	-1	-1	-1	-1	-1	-1	-1	-1	-1	-1	-1	-1	-1	-1	-1	-1	-1	-1	-1	-1	-1	-1	P209	P-M209
MA148	North East	Maranhão	+	+	-	-	-	-	+	-	-	-	-	-	-	-	+	-1	-1	-1	-1	-1	-1	-1	-1	-1	-1	-1	-1	-1	-1	-1	-1	-1	-1	-1	-1	-1	-1	-1	-1	-1	-1	P209	P-M209
MA19	North East	Maranhão	+	+	-	-	-	-	+	-	-	-	-	-	-	-	+	-1	-1	-1	-1	-1	-1	-1	-1	-1	-1	-1	-1	-1	-1	-1	-1	-1	-1	-1	-1	-1	-1	-1	-1	-1	-1	P209	P-M209
MA20	North East	Maranhão	+	+	-	-	-	-	+	-	-	-	-	-	-	-	+	-1	-1	-1	-1	-1	-1	-1	-1	-1	-1	-1	-1	-1	-1	-1	-1	-1	-1	-1	-1	-1	-1	-1	-1	-1	-1	P209	P-M209
MA21	North East	Maranhão	+	+	-	-	-	-	+	-	-	-	-	-	-	-	+	-1	-1	-1	-1	-1	-1	-1	-1	-1	-1	-1	-1	-1	-1	-1	-1	-1	-1	-1	-1	-1	-1	-1	-1	-1	-1	P209	P-M209
MA30	North East	Maranhão	+	+	-	-	-	-	+	-	-	-	-	-	-	-	+	-1	-1	-1	-1	-1	-1	-1	-1	-1	-1	-1	-1	-1	-1	-1	-1	-1	-1	-1	-1	-1	-1	-1	-1	-1	-1	P209	P-M209
MA44	North East	Maranhão	+	+	-	-	-	-	+	-	-	-	-	-	-	-	+	-1	-1	-1	-1	-1	-1	-1	-1	-1	-1	-1	-1	-1	-1	-1	-1	-1	-1	-1	-1	-1	-1	-1	-1	-1	-1	P209	P-M209
MA48	North East	Maranhão	+	+	-	-	-	-	+	-	-	-	-	-	-	-	+	-1	-1	-1	-1	-1	-1	-1	-1	-1	-1	-1	-1	-1	-1	-1	-1	-1	-1	-1	-1	-1	-1	-1	-1	-1	-1	P209	P-M209
MA60	North East	Maranhão	+	+	-	-	-	-	+	-	-	-	-	-	-	-	+	-1	-1	-1	-1	-1	-1	-1	-1	-1	-1	-1	-1	-1	-1	-1	-1	-1	-1	-1	-1	-1	-1	-1	-1	-1	-1	P209	P-M209
MA66	North East	Maranhão	+	+	-	-	-	-	+	-	-	-	-	-	-	-	+	-1	-1	-1	-1	-1	-1	-1	-1	-1	-1	-1	-1	-1	-1	-1	-1	-1	-1	-1	-1	-1	-1	-1	-1	-1	-1	P209	P-M209
MA71	North East	Maranhão	+	+	-	-	-	-	+	-	-	-	-	-	-	-	+	-1	-1	-1	-1	-1	-1	-1	-1	-1	-1	-1	-1	-1	-1	-1	-1	-1	-1	-1	-1	-1	-1	-1	-1	-1	-1	P209	P-M209
MA76	North East	Maranhão	+	+	-	-	-	-	+	-	-	-	-	-	-	-	+	-1	-1	-1	-1	-1	-1	-1	-1	-1	-1	-1	-1	-1	-1	-1	-1	-1	-1	-1	-1	-1	-1	-1	-1	-1	-1	P209	P-M209
MA86	North East	Maranhão	+	+	-	-	-	-	+	-	-	-	-	-	-	-	+	-1	-1	-1	-1	-1	-1	-1	-1	-1	-1	-1	-1	-1	-1	-1	-1	-1	-1	-1	-1	-1	-1	-1	-1	-1	-1	P209	P-M209
MA134	North East	Maranhão	+	+	-	-	-	-	+	+	-	-	-	-	-1	-1	-1	-1	-1	-1	-1	-1	-1	-1	-1	-1	-1	-1	-1	-1	-1	-1	-1	-1	-1	-1	-1	-1	-1	-1	-1	-1	-1	M9 (not subtyped)	KLT-M9 (not subtyped)
MA67	North East	Maranhão	+	+	-	-	-	-	+	+	-	-	-	-	-1	-1	-1	-1	-1	-1	-1	-1	-1	-1	-1	-1	-1	-1	-1	-1	-1	-1	-1	-1	-1	-1	-1	-1	-1	-1	-1	-1	-1	M9 (not subtyped)	KLT-M9 (not subtyped)
MA62	North East	Maranhão	+	+	-	-	-	-	+	+	-	-	-	-	-1	-1	-1	-1	-1	-1	-1	-1	-1	-1	-1	-1	-1	-1	-1	-1	-1	-1	-1	-1	-1	-1	-1	-1	-1	-1	-1	-1	-1	M9 (not subtyped)	KLT-M9 (not subtyped)
E109	North East	Ceará	+	+	-	-	-	-	+	+	+	+	+	-	-1	-1	-1	-1	-1	-1	-1	-1	-1	-1	-1	-1	-1	-1	-1	-1	-1	-1	-1	-1	-1	-1	-1	-1	+	+	-	-	-	M3	Q1a2-M3*
E44	North East	Ceará	+	+	-	-	-	-	+	+	+	+	+	-	-1	-1	-1	-1	-1	-1	-1	-1	-1	-1	-1	-1	-1	-1	-1	-1	-1	-1	-1	-1	-1	-1	-1	-1	+	+	-	-	-	M3	Q1a2-M3*
NE35	North East	Ceará	+	+	-	-	-	-	+	+	+	+	+	-	-1	-1	-1	-1	-1	-1	-1	-1	-1	-1	-1	-1	-1	-1	-1	-1	-1	-1	-1	-1	-1	-1	-1	-1	+	+	-	-	-	M3	Q1a2-M3*
145	North East	Ceará	+	+	-	-	-	-	+	+	+	-	-	+	-1	-1	-1	-1	-1	-1	-1	-1	-1	-1	-1	-1	-1	-1	-1	-1	+	+	-	-	-	-	-	-	-1	-1	-1	-1	-1	L23	R1b1a-L23*
E302	North East	Ceará	+	+	-	-	-	-	+	+	+	-	-	+	-1	-1	-1	-1	-1	-1	-1	-1	-1	-1	-1	-1	-1	-1	-1	-1	+	+	-	-	-	-	-	-	-1	-1	-1	-1	-1	L23	R1b1a-L23*
E58	North East	Ceará	+	+	-	-	-	-	+	+	+	-	-	+	-1	-1	-1	-1	-1	-1	-1	-1	-1	-1	-1	-1	-1	-1	-1	-1	+	+	-	-	-	-	-	-	-1	-1	-1	-1	-1	L23	R1b1a-L23*
144	North East	Ceará	+	+	-	-	-	-	+	+	+	-	-	+	-1	-1	-1	-1	-1	-1	-1	-1	-1	-1	-1	-1	-1	-1	-1	-1	+	+	-	+	-	-	-	+	-1	-1	-1	-1	-1	M167	R1b1a-M167
157	North East	Ceará	+	+	-	-	-	-	+	+	+	-	-	+	-1	-1	-1	-1	-1	-1	-1	-1	-1	-1	-1	-1	-1	-1	-1	-1	-	-	-	-	-	-	-	-	-1	-1	-1	-1	-1	M207 (xM269)	R-M207*
147	North East	Ceará	+	+	-	-	-	-	+	+	+	-	-	+	-1	-1	-1	-1	-1	-1	-1	-1	-1	-1	-1	-1	-1	-1	-1	-1	+	+	-	+	-	+	-	-	-1	-1	-1	-1	-1	M529	R1b1a-M529
E231	North East	Ceará	+	+	-	-	-	-	+	+	+	-	-	+	-1	-1	-1	-1	-1	-1	-1	-1	-1	-1	-1	-1	-1	-1	-1	-1	+	+	-	+	-	+	-	-	-1	-1	-1	-1	-1	M529	R1b1a-M529
107	North East	Ceará	+	+	-	-	-	-	+	+	+	-	-	+	-1	-1	-1	-1	-1	-1	-1	-1	-1	-1	-1	-1	-1	-1	-1	-1	+	+	-	+	-	-	-	-	-1	-1	-1	-1	-1	S116	R1b1a-S116*
119	North East	Ceará	+	+	-	-	-	-	+	+	+	-	-	+	-1	-1	-1	-1	-1	-1	-1	-1	-1	-1	-1	-1	-1	-1	-1	-1	+	+	-	+	-	-	-	-	-1	-1	-1	-1	-1	S116	R1b1a-S116*
127	North East	Ceará	+	+	-	-	-	-	+	+	+	-	-	+	-1	-1	-1	-1	-1	-1	-1	-1	-1	-1	-1	-1	-1	-1	-1	-1	+	+	-	+	-	-	-	-	-1	-1	-1	-1	-1	S116	R1b1a-S116*
130	North East	Ceará	+	+	-	-	-	-	+	+	+	-	-	+	-1	-1	-1	-1	-1	-1	-1	-1	-1	-1	-1	-1	-1	-1	-1	-1	+	+	-	+	-	-	-	-	-1	-1	-1	-1	-1	S116	R1b1a-S116*
150	North East	Ceará	+	+	-	-	-	-	+	+	+	-	-	+	-1	-1	-1	-1	-1	-1	-1	-1	-1	-1	-1	-1	-1	-1	-1	-1	+	+	-	+	-	-	-	-	-1	-1	-1	-1	-1	S116	R1b1a-S116*
172	North East	Ceará	+	+	-	-	-	-	+	+	+	-	-	+	-1	-1	-1	-1	-1	-1	-1	-1	-1	-1	-1	-1	-1	-1	-1	-1	+	+	-	+	-	-	-	-	-1	-1	-1	-1	-1	S116	R1b1a-S116*
173	North East	Ceará	+	+	-	-	-	-	+	+	+	-	-	+	-1	-1	-1	-1	-1	-1	-1	-1	-1	-1	-1	-1	-1	-1	-1	-1	+	+	-	+	-	-	-	-	-1	-1	-1	-1	-1	S116	R1b1a-S116*
177	North East	Ceará	+	+	-	-	-	-	+	+	+	-	-	+	-1	-1	-1	-1	-1	-1	-1	-1	-1	-1	-1	-1	-1	-1	-1	-1	+	+	-	+	-	-	-	-	-1	-1	-1	-1	-1	S116	R1b1a-S116*
196	North East	Ceará	+	+	-	-	-	-	+	+	+	-	-	+	-1	-1	-1	-1	-1	-1	-1	-1	-1	-1	-1	-1	-1	-1	-1	-1	+	+	-	+	-	-	-	-	-1	-1	-1	-1	-1	S116	R1b1a-S116*
1961	North East	Ceará	+	+	-	-	-	-	+	+	+	-	-	+	-1	-1	-1	-1	-1	-1	-1	-1	-1	-1	-1	-1	-1	-1	-1	-1	+	+	-	+	-	-	-	-	-1	-1	-1	-1	-1	S116	R1b1a-S116*
197	North East	Ceará	+	+	-	-	-	-	+	+	+	-	-	+	-1	-1	-1	-1	-1	-1	-1	-1	-1	-1	-1	-1	-1	-1	-1	-1	+	+	-	+	-	-	-	-	-1	-1	-1	-1	-1	S116	R1b1a-S116*
E232	North East	Ceará	+	+	-	-	-	-	+	+	+	-	-	+	-1	-1	-1	-1	-1	-1	-1	-1	-1	-1	-1	-1	-1	-1	-1	-1	+	+	-	+	-	-	-	-	-1	-1	-1	-1	-1	S116	R1b1a-S116*
E234	North East	Ceará	+	+	-	-	-	-	+	+	+	-	-	+	-1	-1	-1	-1	-1	-1	-1	-1	-1	-1	-1	-1	-1	-1	-1	-1	+	+	-	+	-	-	-	-	-1	-1	-1	-1	-1	S116	R1b1a-S116*
E250	North East	Ceará	+	+	-	-	-	-	+	+	+	-	-	+	-1	-1	-1	-1	-1	-1	-1	-1	-1	-1	-1	-1	-1	-1	-1	-1	+	+	-	+	-	-	-	-	-1	-1	-1	-1	-1	S116	R1b1a-S116*
E260	North East	Ceará	+	+	-	-	-	-	+	+	+	-	-	+	-1	-1	-1	-1	-1	-1	-1	-1	-1	-1	-1	-1	-1	-1	-1	-1	+	+	-	+	-	-	-	-	-1	-1	-1	-1	-1	S116	R1b1a-S116*
E264	North East	Ceará	+	+	-	-	-	-	+	+	+	-	-	+	-1	-1	-1	-1	-1	-1	-1	-1	-1	-1	-1	-1	-1	-1	-1	-1	+	+	-	+	-	-	-	-	-1	-1	-1	-1	-1	S116	R1b1a-S116*
E265	North East	Ceará	+	+	-	-	-	-	+	+	+	-	-	+	-1	-1	-1	-1	-1	-1	-1	-1	-1	-1	-1	-1	-1	-1	-1	-1	+	+	-	+	-	-	-	-	-1	-1	-1	-1	-1	S116	R1b1a-S116*
E267	North East	Ceará	+	+	-	-	-	-	+	+	+	-	-	+	-1	-1	-1	-1	-1	-1	-1	-1	-1	-1	-1	-1	-1	-1	-1	-1	+	+	-	+	-	-	-	-	-1	-1	-1	-1	-1	S116	R1b1a-S116*
E268	North East	Ceará	+	+	-	-	-	-	+	+	+	-	-	+	-1	-1	-1	-1	-1	-1	-1	-1	-1	-1	-1	-1	-1	-1	-1	-1	+	+	-	+	-	-	-	-	-1	-1	-1	-1	-1	S116	R1b1a-S116*
E271	North East	Ceará	+	+	-	-	-	-	+	+	+	-	-	+	-1	-1	-1	-1	-1	-1	-1	-1	-1	-1	-1	-1	-1	-1	-1	-1	+	+	-	+	-	-	-	-	-1	-1	-1	-1	-1	S116	R1b1a-S116*
E285	North East	Ceará	+	+	-	-	-	-	+	+	+	-	-	+	-1	-1	-1	-1	-1	-1	-1	-1	-1	-1	-1	-1	-1	-1	-1	-1	+	+	-	+	-	-	-	-	-1	-1	-1	-1	-1	S116	R1b1a-S116*
E56	North East	Ceará	+	+	-	-	-	-	+	+	+	-	-	+	-1	-1	-1	-1	-1	-1	-1	-1	-1	-1	-1	-1	-1	-1	-1	-1	+	+	-	+	-	-	-	-	-1	-1	-1	-1	-1	S116	R1b1a-S116*
E57	North East	Ceará	+	+	-	-	-	-	+	+	+	-	-	+	-1	-1	-1	-1	-1	-1	-1	-1	-1	-1	-1	-1	-1	-1	-1	-1	+	+	-	+	-	-	-	-	-1	-1	-1	-1	-1	S116	R1b1a-S116*
E61	North East	Ceará	+	+	-	-	-	-	+	+	+	-	-	+	-1	-1	-1	-1	-1	-1	-1	-1	-1	-1	-1	-1	-1	-1	-1	-1	+	+	-	+	-	-	-	-	-1	-1	-1	-1	-1	S116	R1b1a-S116*
E63	North East	Ceará	+	+	-	-	-	-	+	+	+	-	-	+	-1	-1	-1	-1	-1	-1	-1	-1	-1	-1	-1	-1	-1	-1	-1	-1	+	+	-	+	-	-	-	-	-1	-1	-1	-1	-1	S116	R1b1a-S116*
E70	North East	Ceará	+	+	-	-	-	-	+	+	+	-	-	+	-1	-1	-1	-1	-1	-1	-1	-1	-1	-1	-1	-1	-1	-1	-1	-1	+	+	-	+	-	-	-	-	-1	-1	-1	-1	-1	S116	R1b1a-S116*
E73	North East	Ceará	+	+	-	-	-	-	+	+	+	-	-	+	-1	-1	-1	-1	-1	-1	-1	-1	-1	-1	-1	-1	-1	-1	-1	-1	+	+	-	+	-	-	-	-	-1	-1	-1	-1	-1	S116	R1b1a-S116*
NE10	North East	Ceará	+	+	-	-	-	-	+	+	+	-	-	+	-1	-1	-1	-1	-1	-1	-1	-1	-1	-1	-1	-1	-1	-1	-1	-1	+	+	-	+	-	-	-	-	-1	-1	-1	-1	-1	S116	R1b1a-S116*
NE18	North East	Ceará	+	+	-	-	-	-	+	+	+	-	-	+	-1	-1	-1	-1	-1	-1	-1	-1	-1	-1	-1	-1	-1	-1	-1	-1	+	+	-	+	-	-	-	-	-1	-1	-1	-1	-1	S116	R1b1a-S116*
E42	North East	Ceará	+	+	-	-	-	-	+	+	+	-	-	+	-1	-1	-1	-1	-1	-1	-1	-1	-1	-1	-1	-1	-1	-1	-1	-1	+	+	+	-	-	-	-	-	-1	-1	-1	-1	-1	U106	R1b1a-U106
E64	North East	Ceará	+	+	-	-	-	-	+	+	+	-	-	+	-1	-1	-1	-1	-1	-1	-1	-1	-1	-1	-1	-1	-1	-1	-1	-1	+	+	+	-	-	-	-	-	-1	-1	-1	-1	-1	U106	R1b1a-U106
191	North East	Ceará	+	+	-	-	-	-	+	+	+	-	-	+	-1	-1	-1	-1	-1	-1	-1	-1	-1	-1	-1	-1	-1	-1	-1	-1	+	+	-	+	+	-	-	-	-1	-1	-1	-1	-1	U152	R1b1a-U152
E37	North East	Ceará	+	+	-	-	-	-	+	+	+	-	-	+	-1	-1	-1	-1	-1	-1	-1	-1	-1	-1	-1	-1	-1	-1	-1	-1	+	+	-	+	+	-	-	-	-1	-1	-1	-1	-1	U152	R1b1a-U152
E40	North East	Ceará	+	+	-	-	-	-	+	+	+	-	-	+	-1	-1	-1	-1	-1	-1	-1	-1	-1	-1	-1	-1	-1	-1	-1	-1	+	+	-	+	+	-	-	-	-1	-1	-1	-1	-1	U152	R1b1a-U152
NE33	North East	Ceará	+	+	-	-	-	-	+	+	+	-	-	+	-1	-1	-1	-1	-1	-1	-1	-1	-1	-1	-1	-1	-1	-1	-1	-1	+	+	-	+	+	-	-	-	-1	-1	-1	-1	-1	U152	R1b1a-U152
141	North East	Ceará	+	+	-	-	-	-	+	+	+	-	-	+	-1	-1	-1	-1	-1	-1	-1	-1	-1	-1	-1	-1	-1	-1	-1	-1	-1	-1	-1	-1	-1	-1	-1	-1	-1	-1	-1	-1	-1	M207 (not subtyped)	R-M207 (not subtyped)
184	North East	Ceará	+	+	-	-	-	-	+	+	+	-	-	+	-1	-1	-1	-1	-1	-1	-1	-1	-1	-1	-1	-1	-1	-1	-1	-1	-1	-1	-1	-1	-1	-1	-1	-1	-1	-1	-1	-1	-1	M207 (not subtyped)	R-M207 (not subtyped)
E255	North East	Ceará	+	+	-	-	-	-	+	+	+	-	-	+	-1	-1	-1	-1	-1	-1	-1	-1	-1	-1	-1	-1	-1	-1	-1	-1	-1	-1	-1	-1	-1	-1	-1	-1	-1	-1	-1	-1	-1	M207 (not subtyped)	R-M207 (not subtyped)
e257	North East	Ceará	+	+	-	-	-	-	+	+	+	-	-	+	-1	-1	-1	-1	-1	-1	-1	-1	-1	-1	-1	-1	-1	-1	-1	-1	-1	-1	-1	-1	-1	-1	-1	-1	-1	-1	-1	-1	-1	M207 (not subtyped)	R-M207 (not subtyped)
E274	North East	Ceará	+	+	-	-	-	-	+	+	+	-	-	+	-1	-1	-1	-1	-1	-1	-1	-1	-1	-1	-1	-1	-1	-1	-1	-1	-1	-1	-1	-1	-1	-1	-1	-1	-1	-1	-1	-1	-1	M207 (not subtyped)	R-M207 (not subtyped)
E278	North East	Ceará	+	+	-	-	-	-	+	+	+	-	-	+	-1	-1	-1	-1	-1	-1	-1	-1	-1	-1	-1	-1	-1	-1	-1	-1	-1	-1	-1	-1	-1	-1	-1	-1	-1	-1	-1	-1	-1	M207 (not subtyped)	R-M207 (not subtyped)
E283	North East	Ceará	+	+	-	-	-	-	+	+	+	-	-	+	-1	-1	-1	-1	-1	-1	-1	-1	-1	-1	-1	-1	-1	-1	-1	-1	-1	-1	-1	-1	-1	-1	-1	-1	-1	-1	-1	-1	-1	M207 (not subtyped)	R-M207 (not subtyped)
E72	North East	Ceará	+	+	-	-	-	-	+	+	+	-	-	+	-1	-1	-1	-1	-1	-1	-1	-1	-1	-1	-1	-1	-1	-1	-1	-1	-1	-1	-1	-1	-1	-1	-1	-1	-1	-1	-1	-1	-1	M207 (not subtyped)	R-M207 (not subtyped)
E78	North East	Ceará	+	+	-	-	-	-	+	+	+	-	-	+	-1	-1	-1	-1	-1	-1	-1	-1	-1	-1	-1	-1	-1	-1	-1	-1	-1	-1	-1	-1	-1	-1	-1	-1	-1	-1	-1	-1	-1	M207 (not subtyped)	R-M207 (not subtyped)
MA02	North East	Maranhão	+	+	-	-	-	-	+	+	+	-	-	+	-1	-1	-1	-1	-1	-1	-1	-1	-1	-1	-1	-1	-1	-1	-1	-1	-1	-1	-1	-1	-1	-1	-1	-1	-1	-1	-1	-1	-1	M207 (not subtyped)	R-M207 (not subtyped)
MA06	North East	Maranhão	+	+	-	-	-	-	+	+	+	-	-	+	-1	-1	-1	-1	-1	-1	-1	-1	-1	-1	-1	-1	-1	-1	-1	-1	-1	-1	-1	-1	-1	-1	-1	-1	-1	-1	-1	-1	-1	M207 (not subtyped)	R-M207 (not subtyped)
MA07	North East	Maranhão	+	+	-	-	-	-	+	+	+	-	-	+	-1	-1	-1	-1	-1	-1	-1	-1	-1	-1	-1	-1	-1	-1	-1	-1	-1	-1	-1	-1	-1	-1	-1	-1	-1	-1	-1	-1	-1	M207 (not subtyped)	R-M207 (not subtyped)
MA08	North East	Maranhão	+	+	-	-	-	-	+	+	+	-	-	+	-1	-1	-1	-1	-1	-1	-1	-1	-1	-1	-1	-1	-1	-1	-1	-1	-1	-1	-1	-1	-1	-1	-1	-1	-1	-1	-1	-1	-1	M207 (not subtyped)	R-M207 (not subtyped)
MA09	North East	Maranhão	+	+	-	-	-	-	+	+	+	-	-	+	-1	-1	-1	-1	-1	-1	-1	-1	-1	-1	-1	-1	-1	-1	-1	-1	-1	-1	-1	-1	-1	-1	-1	-1	-1	-1	-1	-1	-1	M207 (not subtyped)	R-M207 (not subtyped)
MA10	North East	Maranhão	+	+	-	-	-	-	+	+	+	-	-	+	-1	-1	-1	-1	-1	-1	-1	-1	-1	-1	-1	-1	-1	-1	-1	-1	-1	-1	-1	-1	-1	-1	-1	-1	-1	-1	-1	-1	-1	M207 (not subtyped)	R-M207 (not subtyped)
MA100	North East	Maranhão	+	+	-	-	-	-	+	+	+	-	-	+	-1	-1	-1	-1	-1	-1	-1	-1	-1	-1	-1	-1	-1	-1	-1	-1	-1	-1	-1	-1	-1	-1	-1	-1	-1	-1	-1	-1	-1	M207 (not subtyped)	R-M207 (not subtyped)
MA102	North East	Maranhão	+	+	-	-	-	-	+	+	+	-	-	+	-1	-1	-1	-1	-1	-1	-1	-1	-1	-1	-1	-1	-1	-1	-1	-1	-1	-1	-1	-1	-1	-1	-1	-1	-1	-1	-1	-1	-1	M207 (not subtyped)	R-M207 (not subtyped)
MA104	North East	Maranhão	+	+	-	-	-	-	+	+	+	-	-	+	-1	-1	-1	-1	-1	-1	-1	-1	-1	-1	-1	-1	-1	-1	-1	-1	-1	-1	-1	-1	-1	-1	-1	-1	-1	-1	-1	-1	-1	M207 (not subtyped)	R-M207 (not subtyped)
MA107	North East	Maranhão	+	+	-	-	-	-	+	+	+	-	-	+	-1	-1	-1	-1	-1	-1	-1	-1	-1	-1	-1	-1	-1	-1	-1	-1	-1	-1	-1	-1	-1	-1	-1	-1	-1	-1	-1	-1	-1	M207 (not subtyped)	R-M207 (not subtyped)
MA108	North East	Maranhão	+	+	-	-	-	-	+	+	+	-	-	+	-1	-1	-1	-1	-1	-1	-1	-1	-1	-1	-1	-1	-1	-1	-1	-1	-1	-1	-1	-1	-1	-1	-1	-1	-1	-1	-1	-1	-1	M207 (not subtyped)	R-M207 (not subtyped)
MA110	North East	Maranhão	+	+	-	-	-	-	+	+	+	-	-	+	-1	-1	-1	-1	-1	-1	-1	-1	-1	-1	-1	-1	-1	-1	-1	-1	-1	-1	-1	-1	-1	-1	-1	-1	-1	-1	-1	-1	-1	M207 (not subtyped)	R-M207 (not subtyped)
MA112	North East	Maranhão	+	+	-	-	-	-	+	+	+	-	-	+	-1	-1	-1	-1	-1	-1	-1	-1	-1	-1	-1	-1	-1	-1	-1	-1	-1	-1	-1	-1	-1	-1	-1	-1	-1	-1	-1	-1	-1	M207 (not subtyped)	R-M207 (not subtyped)
MA113	North East	Maranhão	+	+	-	-	-	-	+	+	+	-	-	+	-1	-1	-1	-1	-1	-1	-1	-1	-1	-1	-1	-1	-1	-1	-1	-1	-1	-1	-1	-1	-1	-1	-1	-1	-1	-1	-1	-1	-1	M207 (not subtyped)	R-M207 (not subtyped)
MA116	North East	Maranhão	+	+	-	-	-	-	+	+	+	-	-	+	-1	-1	-1	-1	-1	-1	-1	-1	-1	-1	-1	-1	-1	-1	-1	-1	-1	-1	-1	-1	-1	-1	-1	-1	-1	-1	-1	-1	-1	M207 (not subtyped)	R-M207 (not subtyped)
MA124	North East	Maranhão	+	+	-	-	-	-	+	+	+	-	-	+	-1	-1	-1	-1	-1	-1	-1	-1	-1	-1	-1	-1	-1	-1	-1	-1	-1	-1	-1	-1	-1	-1	-1	-1	-1	-1	-1	-1	-1	M207 (not subtyped)	R-M207 (not subtyped)
MA125	North East	Maranhão	+	+	-	-	-	-	+	+	+	-	-	+	-1	-1	-1	-1	-1	-1	-1	-1	-1	-1	-1	-1	-1	-1	-1	-1	-1	-1	-1	-1	-1	-1	-1	-1	-1	-1	-1	-1	-1	M207 (not subtyped)	R-M207 (not subtyped)
MA126	North East	Maranhão	+	+	-	-	-	-	+	+	+	-	-	+	-1	-1	-1	-1	-1	-1	-1	-1	-1	-1	-1	-1	-1	-1	-1	-1	-1	-1	-1	-1	-1	-1	-1	-1	-1	-1	-1	-1	-1	M207 (not subtyped)	R-M207 (not subtyped)
MA127	North East	Maranhão	+	+	-	-	-	-	+	+	+	-	-	+	-1	-1	-1	-1	-1	-1	-1	-1	-1	-1	-1	-1	-1	-1	-1	-1	-1	-1	-1	-1	-1	-1	-1	-1	-1	-1	-1	-1	-1	M207 (not subtyped)	R-M207 (not subtyped)
MA132	North East	Maranhão	+	+	-	-	-	-	+	+	+	-	-	+	-1	-1	-1	-1	-1	-1	-1	-1	-1	-1	-1	-1	-1	-1	-1	-1	-1	-1	-1	-1	-1	-1	-1	-1	-1	-1	-1	-1	-1	M207 (not subtyped)	R-M207 (not subtyped)
MA135	North East	Maranhão	+	+	-	-	-	-	+	+	+	-	-	+	-1	-1	-1	-1	-1	-1	-1	-1	-1	-1	-1	-1	-1	-1	-1	-1	-1	-1	-1	-1	-1	-1	-1	-1	-1	-1	-1	-1	-1	M207 (not subtyped)	R-M207 (not subtyped)
MA137	North East	Maranhão	+	+	-	-	-	-	+	+	+	-	-	+	-1	-1	-1	-1	-1	-1	-1	-1	-1	-1	-1	-1	-1	-1	-1	-1	-1	-1	-1	-1	-1	-1	-1	-1	-1	-1	-1	-1	-1	M207 (not subtyped)	R-M207 (not subtyped)
MA139	North East	Maranhão	+	+	-	-	-	-	+	+	+	-	-	+	-1	-1	-1	-1	-1	-1	-1	-1	-1	-1	-1	-1	-1	-1	-1	-1	-1	-1	-1	-1	-1	-1	-1	-1	-1	-1	-1	-1	-1	M207 (not subtyped)	R-M207 (not subtyped)
MA140	North East	Maranhão	+	+	-	-	-	-	+	+	+	-	-	+	-1	-1	-1	-1	-1	-1	-1	-1	-1	-1	-1	-1	-1	-1	-1	-1	-1	-1	-1	-1	-1	-1	-1	-1	-1	-1	-1	-1	-1	M207 (not subtyped)	R-M207 (not subtyped)
MA143	North East	Maranhão	+	+	-	-	-	-	+	+	+	-	-	+	-1	-1	-1	-1	-1	-1	-1	-1	-1	-1	-1	-1	-1	-1	-1	-1	-1	-1	-1	-1	-1	-1	-1	-1	-1	-1	-1	-1	-1	M207 (not subtyped)	R-M207 (not subtyped)
MA144	North East	Maranhão	+	+	-	-	-	-	+	+	+	-	-	+	-1	-1	-1	-1	-1	-1	-1	-1	-1	-1	-1	-1	-1	-1	-1	-1	-1	-1	-1	-1	-1	-1	-1	-1	-1	-1	-1	-1	-1	M207 (not subtyped)	R-M207 (not subtyped)
MA145	North East	Maranhão	+	+	-	-	-	-	+	+	+	-	-	+	-1	-1	-1	-1	-1	-1	-1	-1	-1	-1	-1	-1	-1	-1	-1	-1	-1	-1	-1	-1	-1	-1	-1	-1	-1	-1	-1	-1	-1	M207 (not subtyped)	R-M207 (not subtyped)
MA151	North East	Maranhão	+	+	-	-	-	-	+	+	+	-	-	+	-1	-1	-1	-1	-1	-1	-1	-1	-1	-1	-1	-1	-1	-1	-1	-1	-1	-1	-1	-1	-1	-1	-1	-1	-1	-1	-1	-1	-1	M207 (not subtyped)	R-M207 (not subtyped)
MA152	North East	Maranhão	+	+	-	-	-	-	+	+	+	-	-	+	-1	-1	-1	-1	-1	-1	-1	-1	-1	-1	-1	-1	-1	-1	-1	-1	-1	-1	-1	-1	-1	-1	-1	-1	-1	-1	-1	-1	-1	M207 (not subtyped)	R-M207 (not subtyped)
MA17	North East	Maranhão	+	+	-	-	-	-	+	+	+	-	-	+	-1	-1	-1	-1	-1	-1	-1	-1	-1	-1	-1	-1	-1	-1	-1	-1	-1	-1	-1	-1	-1	-1	-1	-1	-1	-1	-1	-1	-1	M207 (not subtyped)	R-M207 (not subtyped)
MA24	North East	Maranhão	+	+	-	-	-	-	+	+	+	-	-	+	-1	-1	-1	-1	-1	-1	-1	-1	-1	-1	-1	-1	-1	-1	-1	-1	-1	-1	-1	-1	-1	-1	-1	-1	-1	-1	-1	-1	-1	M207 (not subtyped)	R-M207 (not subtyped)
MA25	North East	Maranhão	+	+	-	-	-	-	+	+	+	-	-	+	-1	-1	-1	-1	-1	-1	-1	-1	-1	-1	-1	-1	-1	-1	-1	-1	-1	-1	-1	-1	-1	-1	-1	-1	-1	-1	-1	-1	-1	M207 (not subtyped)	R-M207 (not subtyped)
MA27	North East	Maranhão	+	+	-	-	-	-	+	+	+	-	-	+	-1	-1	-1	-1	-1	-1	-1	-1	-1	-1	-1	-1	-1	-1	-1	-1	-1	-1	-1	-1	-1	-1	-1	-1	-1	-1	-1	-1	-1	M207 (not subtyped)	R-M207 (not subtyped)
MA34	North East	Maranhão	+	+	-	-	-	-	+	+	+	-	-	+	-1	-1	-1	-1	-1	-1	-1	-1	-1	-1	-1	-1	-1	-1	-1	-1	-1	-1	-1	-1	-1	-1	-1	-1	-1	-1	-1	-1	-1	M207 (not subtyped)	R-M207 (not subtyped)
MA35	North East	Maranhão	+	+	-	-	-	-	+	+	+	-	-	+	-1	-1	-1	-1	-1	-1	-1	-1	-1	-1	-1	-1	-1	-1	-1	-1	-1	-1	-1	-1	-1	-1	-1	-1	-1	-1	-1	-1	-1	M207 (not subtyped)	R-M207 (not subtyped)
MA38	North East	Maranhão	+	+	-	-	-	-	+	+	+	-	-	+	-1	-1	-1	-1	-1	-1	-1	-1	-1	-1	-1	-1	-1	-1	-1	-1	-1	-1	-1	-1	-1	-1	-1	-1	-1	-1	-1	-1	-1	M207 (not subtyped)	R-M207 (not subtyped)
MA39	North East	Maranhão	+	+	-	-	-	-	+	+	+	-	-	+	-1	-1	-1	-1	-1	-1	-1	-1	-1	-1	-1	-1	-1	-1	-1	-1	-1	-1	-1	-1	-1	-1	-1	-1	-1	-1	-1	-1	-1	M207 (not subtyped)	R-M207 (not subtyped)
MA42	North East	Maranhão	+	+	-	-	-	-	+	+	+	-	-	+	-1	-1	-1	-1	-1	-1	-1	-1	-1	-1	-1	-1	-1	-1	-1	-1	-1	-1	-1	-1	-1	-1	-1	-1	-1	-1	-1	-1	-1	M207 (not subtyped)	R-M207 (not subtyped)
MA45	North East	Maranhão	+	+	-	-	-	-	+	+	+	-	-	+	-1	-1	-1	-1	-1	-1	-1	-1	-1	-1	-1	-1	-1	-1	-1	-1	-1	-1	-1	-1	-1	-1	-1	-1	-1	-1	-1	-1	-1	M207 (not subtyped)	R-M207 (not subtyped)
MA52	North East	Maranhão	+	+	-	-	-	-	+	+	+	-	-	+	-1	-1	-1	-1	-1	-1	-1	-1	-1	-1	-1	-1	-1	-1	-1	-1	-1	-1	-1	-1	-1	-1	-1	-1	-1	-1	-1	-1	-1	M207 (not subtyped)	R-M207 (not subtyped)
MA53	North East	Maranhão	+	+	-	-	-	-	+	+	+	-	-	+	-1	-1	-1	-1	-1	-1	-1	-1	-1	-1	-1	-1	-1	-1	-1	-1	-1	-1	-1	-1	-1	-1	-1	-1	-1	-1	-1	-1	-1	M207 (not subtyped)	R-M207 (not subtyped)
MA55	North East	Maranhão	+	+	-	-	-	-	+	+	+	-	-	+	-1	-1	-1	-1	-1	-1	-1	-1	-1	-1	-1	-1	-1	-1	-1	-1	-1	-1	-1	-1	-1	-1	-1	-1	-1	-1	-1	-1	-1	M207 (not subtyped)	R-M207 (not subtyped)
MA68	North East	Maranhão	+	+	-	-	-	-	+	+	+	-	-	+	-1	-1	-1	-1	-1	-1	-1	-1	-1	-1	-1	-1	-1	-1	-1	-1	-1	-1	-1	-1	-1	-1	-1	-1	-1	-1	-1	-1	-1	M207 (not subtyped)	R-M207 (not subtyped)
MA70	North East	Maranhão	+	+	-	-	-	-	+	+	+	-	-	+	-1	-1	-1	-1	-1	-1	-1	-1	-1	-1	-1	-1	-1	-1	-1	-1	-1	-1	-1	-1	-1	-1	-1	-1	-1	-1	-1	-1	-1	M207 (not subtyped)	R-M207 (not subtyped)
MA72	North East	Maranhão	+	+	-	-	-	-	+	+	+	-	-	+	-1	-1	-1	-1	-1	-1	-1	-1	-1	-1	-1	-1	-1	-1	-1	-1	-1	-1	-1	-1	-1	-1	-1	-1	-1	-1	-1	-1	-1	M207 (not subtyped)	R-M207 (not subtyped)
MA73	North East	Maranhão	+	+	-	-	-	-	+	+	+	-	-	+	-1	-1	-1	-1	-1	-1	-1	-1	-1	-1	-1	-1	-1	-1	-1	-1	-1	-1	-1	-1	-1	-1	-1	-1	-1	-1	-1	-1	-1	M207 (not subtyped)	R-M207 (not subtyped)
MA77	North East	Maranhão	+	+	-	-	-	-	+	+	+	-	-	+	-1	-1	-1	-1	-1	-1	-1	-1	-1	-1	-1	-1	-1	-1	-1	-1	-1	-1	-1	-1	-1	-1	-1	-1	-1	-1	-1	-1	-1	M207 (not subtyped)	R-M207 (not subtyped)
MA78	North East	Maranhão	+	+	-	-	-	-	+	+	+	-	-	+	-1	-1	-1	-1	-1	-1	-1	-1	-1	-1	-1	-1	-1	-1	-1	-1	-1	-1	-1	-1	-1	-1	-1	-1	-1	-1	-1	-1	-1	M207 (not subtyped)	R-M207 (not subtyped)
MA79	North East	Maranhão	+	+	-	-	-	-	+	+	+	-	-	+	-1	-1	-1	-1	-1	-1	-1	-1	-1	-1	-1	-1	-1	-1	-1	-1	-1	-1	-1	-1	-1	-1	-1	-1	-1	-1	-1	-1	-1	M207 (not subtyped)	R-M207 (not subtyped)
MA80	North East	Maranhão	+	+	-	-	-	-	+	+	+	-	-	+	-1	-1	-1	-1	-1	-1	-1	-1	-1	-1	-1	-1	-1	-1	-1	-1	-1	-1	-1	-1	-1	-1	-1	-1	-1	-1	-1	-1	-1	M207 (not subtyped)	R-M207 (not subtyped)
MA82	North East	Maranhão	+	+	-	-	-	-	+	+	+	-	-	+	-1	-1	-1	-1	-1	-1	-1	-1	-1	-1	-1	-1	-1	-1	-1	-1	-1	-1	-1	-1	-1	-1	-1	-1	-1	-1	-1	-1	-1	M207 (not subtyped)	R-M207 (not subtyped)
MA84	North East	Maranhão	+	+	-	-	-	-	+	+	+	-	-	+	-1	-1	-1	-1	-1	-1	-1	-1	-1	-1	-1	-1	-1	-1	-1	-1	-1	-1	-1	-1	-1	-1	-1	-1	-1	-1	-1	-1	-1	M207 (not subtyped)	R-M207 (not subtyped)
MA87	North East	Maranhão	+	+	-	-	-	-	+	+	+	-	-	+	-1	-1	-1	-1	-1	-1	-1	-1	-1	-1	-1	-1	-1	-1	-1	-1	-1	-1	-1	-1	-1	-1	-1	-1	-1	-1	-1	-1	-1	M207 (not subtyped)	R-M207 (not subtyped)
MA89	North East	Maranhão	+	+	-	-	-	-	+	+	+	-	-	+	-1	-1	-1	-1	-1	-1	-1	-1	-1	-1	-1	-1	-1	-1	-1	-1	-1	-1	-1	-1	-1	-1	-1	-1	-1	-1	-1	-1	-1	M207 (not subtyped)	R-M207 (not subtyped)
MA98	North East	Maranhão	+	+	-	-	-	-	+	+	+	-	-	+	-1	-1	-1	-1	-1	-1	-1	-1	-1	-1	-1	-1	-1	-1	-1	-1	-1	-1	-1	-1	-1	-1	-1	-1	-1	-1	-1	-1	-1	M207 (not subtyped)	R-M207 (not subtyped)
MA99	North East	Maranhão	+	+	-	-	-	-	+	+	+	-	-	+	-1	-1	-1	-1	-1	-1	-1	-1	-1	-1	-1	-1	-1	-1	-1	-1	-1	-1	-1	-1	-1	-1	-1	-1	-1	-1	-1	-1	-1	M207 (not subtyped)	R-M207 (not subtyped)
NE28	North East	Ceará	+	+	-	-	-	-	+	+	+	-	-	+	-1	-1	-1	-1	-1	-1	-1	-1	-1	-1	-1	-1	-1	-1	-1	-1	-1	-1	-1	-1	-1	-1	-1	-1	-1	-1	-1	-1	-1	M207 (not subtyped)	R-M207 (not subtyped)
RS047	South	Rio Grande do Sul	+	+	+	-	+	-	-	-	-	-	-	-	-1	-1	-1	+	-	+	-	-	-	+	-	-	+	-	-	-	-1	-1	-1	-1	-1	-1	-1	-1	-1	-1	-1	-1	-1	M123	E1b1b-M123
114	South	Rio Grande do Sul	+	+	+	-	+	-	-	-	-	-	-	-	-1	-1	-1	+	-	+	+	+	-	-	-	-	-	-		-	-1	-1	-1	-1	-1	-1	-1	-1	-1	-1	-1	-1	-1	M154	E1b1a-M154
910.2	South	Rio Grande do Sul	+	+	+	-	+	-	-	-	-	-	-	-	-1	-1	-1	+	-	+	+	-	+	-	-	-	-	-	-	-	-1	-1	-1	-1	-1	-1	-1	-1	-1	-1	-1	-1	-1	M191	E1b1a-M191
cc69	South	Rio Grande do Sul	+	+	+	-	+	-	-	-	-	-	-	-	-1	-1	-1	+	-	+	+	-	+	-	-	-	-	-	-	-	-1	-1	-1	-1	-1	-1	-1	-1	-1	-1	-1	-1	-1	M191	E1b1a-M191
CT23	South	Rio Grande do Sul	+	+	+	-	+	-	-	-	-	-	-	-	-1	-1	-1	+	-	+	+	-	+	-	-	-	-	-	-	-	-1	-1	-1	-1	-1	-1	-1	-1	-1	-1	-1	-1	-1	M191	E1b1a-M191
CT28	South	Rio Grande do Sul	+	+	+	-	+	-	-	-	-	-	-	-	-1	-1	-1	+	-	+	+	-	+	-	-	-	-	-	-	-	-1	-1	-1	-1	-1	-1	-1	-1	-1	-1	-1	-1	-1	M191	E1b1a-M191
RS007	South	Rio Grande do Sul	+	+	+	-	+	-	-	-	-	-	-	-	-1	-1	-1	+	-	+	+	-	+	-	-	-	-	-	-	-	-1	-1	-1	-1	-1	-1	-1	-1	-1	-1	-1	-1	-1	M191	E1b1a-M191
111	South	Rio Grande do Sul	+	+	+	-	+	-	-	-	-	-	-	-	-1	-1	-1	+	-	+	+	-	-	-	-	-	-	-	-	-	-1	-1	-1	-1	-1	-1	-1	-1	-1	-1	-1	-1	-1	M2	E1b1a-M2*
RS042	South	Rio Grande do Sul	+	+	+	-	+	-	-	-	-	-	-	-	-1	-1	-1	+	-	+	+	-	-	-	-	-	-	-	-	-	-1	-1	-1	-1	-1	-1	-1	-1	-1	-1	-1	-1	-1	M2	E1b1a-M2*
RS63	South	Rio Grande do Sul	+	+	+	-	+	-	-	-	-	-	-	-	-1	-1	-1	+	-	+	+	-	-	-	-	-	-	-	-	-	-1	-1	-1	-1	-1	-1	-1	-1	-1	-1	-1	-1	-1	M2	E1b1a-M2*
906.2	South	Rio Grande do Sul	+	+	+	-	+	-	-	-	-	-	-	-	-1	-1	-1	+	-	+	-	-	-	+	+	-	-	-	-	-	-1	-1	-1	-1	-1	-1	-1	-1	-1	-1	-1	-1	-1	M78	E1b1b-M78
cc579.2	South	Rio Grande do Sul	+	+	+	-	+	-	-	-	-	-	-	-	-1	-1	-1	+	-	+	-	-	-	+	+	-	-	-	-	-	-1	-1	-1	-1	-1	-1	-1	-1	-1	-1	-1	-1	-1	M78	E1b1b-M78
cc76	South	Rio Grande do Sul	+	+	+	-	+	-	-	-	-	-	-	-	-1	-1	-1	+	-	+	-	-	-	+	+	-	-	-	-	-	-1	-1	-1	-1	-1	-1	-1	-1	-1	-1	-1	-1	-1	M78	E1b1b-M78
cc898	South	Rio Grande do Sul	+	+	+	-	+	-	-	-	-	-	-	-	-1	-1	-1	+	-	+	-	-	-	+	+	-	-	-	-	-	-1	-1	-1	-1	-1	-1	-1	-1	-1	-1	-1	-1	-1	M78	E1b1b-M78
CT08	South	Rio Grande do Sul	+	+	+	-	+	-	-	-	-	-	-	-	-1	-1	-1	+	-	+	-	-	-	+	+	-	-	-	-	-	-1	-1	-1	-1	-1	-1	-1	-1	-1	-1	-1	-1	-1	M78	E1b1b-M78
CT49	South	Rio Grande do Sul	+	+	+	-	+	-	-	-	-	-	-	-	-1	-1	-1	+	-	+	-	-	-	+	+	-	-	-	-	-	-1	-1	-1	-1	-1	-1	-1	-1	-1	-1	-1	-1	-1	M78	E1b1b-M78
RS015	South	Rio Grande do Sul	+	+	+	-	+	-	-	-	-	-	-	-	-1	-1	-1	+	-	+	-	-	-	+	+	-	-	-	-	-	-1	-1	-1	-1	-1	-1	-1	-1	-1	-1	-1	-1	-1	M78	E1b1b-M78
RS019	South	Rio Grande do Sul	+	+	+	-	+	-	-	-	-	-	-	-	-1	-1	-1	+	-	+	-	-	-	+	+	-	-	-	-	-	-1	-1	-1	-1	-1	-1	-1	-1	-1	-1	-1	-1	-1	M78	E1b1b-M78
RS033	South	Rio Grande do Sul	+	+	+	-	+	-	-	-	-	-	-	-	-1	-1	-1	+	-	+	-	-	-	+	+	-	-	-	-	-	-1	-1	-1	-1	-1	-1	-1	-1	-1	-1	-1	-1	-1	M78	E1b1b-M78
RS040	South	Rio Grande do Sul	+	+	+	-	+	-	-	-	-	-	-	-	-1	-1	-1	+	-	+	-	-	-	+	+	-	-	-	-	-	-1	-1	-1	-1	-1	-1	-1	-1	-1	-1	-1	-1	-1	M78	E1b1b-M78
RS056	South	Rio Grande do Sul	+	+	+	-	+	-	-	-	-	-	-	-	-1	-1	-1	+	-	+	-	-	-	+	+	-	-	-	-	-	-1	-1	-1	-1	-1	-1	-1	-1	-1	-1	-1	-1	-1	M78	E1b1b-M78
RS082	South	Rio Grande do Sul	+	+	+	-	+	-	-	-	-	-	-	-	-1	-1	-1	+	-	+	-	-	-	+	+	-	-	-	-	-	-1	-1	-1	-1	-1	-1	-1	-1	-1	-1	-1	-1	-1	M78	E1b1b-M78
RS093	South	Rio Grande do Sul	+	+	+	-	+	-	-	-	-	-	-	-	-1	-1	-1	+	-	+	-	-	-	+	+	-	-	-	-	-	-1	-1	-1	-1	-1	-1	-1	-1	-1	-1	-1	-1	-1	M78	E1b1b-M78
RS341	South	Rio Grande do Sul	+	+	+	-	+	-	-	-	-	-	-	-	-1	-1	-1	+	-	+	-	-	-	+	+	-	-	-	-	-	-1	-1	-1	-1	-1	-1	-1	-1	-1	-1	-1	-1	-1	M78	E1b1b-M78
RS757	South	Rio Grande do Sul	+	+	+	-	+	-	-	-	-	-	-	-	-1	-1	-1	+	-	+	-	-	-	+	+	-	-	-	-	-	-1	-1	-1	-1	-1	-1	-1	-1	-1	-1	-1	-1	-1	M78	E1b1b-M78
1018	South	Rio Grande do Sul	+	+	+	-	+	-	-	-	-	-	-	-	-1	-1	-1	+	-	+	-	-	-	+	-	+	-	-	-	-	-1	-1	-1	-1	-1	-1	-1	-1	-1	-1	-1	-1	-1	M81	E1b1b-M81
cc118.2	South	Rio Grande do Sul	+	+	+	-	+	-	-	-	-	-	-	-	-1	-1	-1	+	-	+	-	-	-	+	-	+	-	-	-	-	-1	-1	-1	-1	-1	-1	-1	-1	-1	-1	-1	-1	-1	M81	E1b1b-M81
cc45.2	South	Rio Grande do Sul	+	+	+	-	+	-	-	-	-	-	-	-	-1	-1	-1	+	-	+	-	-	-	+	-	+	-	-	-	-	-1	-1	-1	-1	-1	-1	-1	-1	-1	-1	-1	-1	-1	M81	E1b1b-M81
cc57	South	Rio Grande do Sul	+	+	+	-	+	-	-	-	-	-	-	-	-1	-1	-1	+	-	+	-	-	-	+	-	+	-	-	-	-	-1	-1	-1	-1	-1	-1	-1	-1	-1	-1	-1	-1	-1	M81	E1b1b-M81
cc61.2	South	Rio Grande do Sul	+	+	+	-	+	-	-	-	-	-	-	-	-1	-1	-1	+	-	+	-	-	-	+	-	+	-	-	-	-	-1	-1	-1	-1	-1	-1	-1	-1	-1	-1	-1	-1	-1	M81	E1b1b-M81
CT10	South	Rio Grande do Sul	+	+	+	-	+	-	-	-	-	-	-	-	-1	-1	-1	+	-	+	-	-	-	+	-	+	-	-	-	-	-1	-1	-1	-1	-1	-1	-1	-1	-1	-1	-1	-1	-1	M81	E1b1b-M81
RS057	South	Rio Grande do Sul	+	+	+	-	+	-	-	-	-	-	-	-	-1	-1	-1	+	-	+	-	-	-	+	-	+	-	-	-	-	-1	-1	-1	-1	-1	-1	-1	-1	-1	-1	-1	-1	-1	M81	E1b1b-M81
RS830	South	Rio Grande do Sul	+	+	+	-	+	-	-	-	-	-	-	-	-1	-1	-1	+	-	+	-	-	-	+	-	+	-	-	-	-	-1	-1	-1	-1	-1	-1	-1	-1	-1	-1	-1	-1	-1	M81	E1b1b-M81
CT50	South	Rio Grande do Sul	+	+	+	-	+	-	-	-	-	-	-	-	-1	-1	-1	-1	-1	-1	-1	-1	-1	-1	-1	-1	-1	-1	-1	-1	-1	-1	-1	-1	-1	-1	-1	-1	-1	-1	-1	-1	-1	P170 (not subtyped)	E-E-P170 (not subtyped)
RS045	South	Rio Grande do Sul	+	+	-	-	-	-	+	-	-	-	-	-	-1	-1	-1	-1	-1	-1	-1	-1	-1	-1	-1	-1	-1	-1	-1	-1	-1	-1	-1	-1	-1	-1	-1	-1	-1	-1	-1	-1	-1	M213 (not subtyped)	E1b1a-M213 (not subtyped)
928	South	Rio Grande do Sul	+	+	-	-	-	-	+	-	-	-	-	-	+	-	-	-1	-1	-1	-1	-1	-1	-1	-1	-1	-1	-1	-1	-1	-1	-1	-1	-1	-1	-1	-1	-1	-1	-1	-1	-1	-1	M201	G-M201
933	South	Rio Grande do Sul	+	+	-	-	-	-	+	-	-	-	-	-	+	-	-	-1	-1	-1	-1	-1	-1	-1	-1	-1	-1	-1	-1	-1	-1	-1	-1	-1	-1	-1	-1	-1	-1	-1	-1	-1	-1	M201	G-M201
cc24	South	Rio Grande do Sul	+	+	-	-	-	-	+	-	-	-	-	-	+	-	-	-1	-1	-1	-1	-1	-1	-1	-1	-1	-1	-1	-1	-1	-1	-1	-1	-1	-1	-1	-1	-1	-1	-1	-1	-1	-1	M201	G-M201
CT13	South	Rio Grande do Sul	+	+	-	-	-	-	+	-	-	-	-	-	+	-	-	-1	-1	-1	-1	-1	-1	-1	-1	-1	-1	-1	-1	-1	-1	-1	-1	-1	-1	-1	-1	-1	-1	-1	-1	-1	-1	M201	G-M201
CT16	South	Rio Grande do Sul	+	+	-	-	-	-	+	-	-	-	-	-	+	-	-	-1	-1	-1	-1	-1	-1	-1	-1	-1	-1	-1	-1	-1	-1	-1	-1	-1	-1	-1	-1	-1	-1	-1	-1	-1	-1	M201	G-M201
CT38	South	Rio Grande do Sul	+	+	-	-	-	-	+	-	-	-	-	-	+	-	-	-1	-1	-1	-1	-1	-1	-1	-1	-1	-1	-1	-1	-1	-1	-1	-1	-1	-1	-1	-1	-1	-1	-1	-1	-1	-1	M201	G-M201
RS009	South	Rio Grande do Sul	+	+	-	-	-	-	+	-	-	-	-	-	+	-	-	-1	-1	-1	-1	-1	-1	-1	-1	-1	-1	-1	-1	-1	-1	-1	-1	-1	-1	-1	-1	-1	-1	-1	-1	-1	-1	M201	G-M201
RS022	South	Rio Grande do Sul	+	+	-	-	-	-	+	-	-	-	-	-	+	-	-	-1	-1	-1	-1	-1	-1	-1	-1	-1	-1	-1	-1	-1	-1	-1	-1	-1	-1	-1	-1	-1	-1	-1	-1	-1	-1	M201	G-M201
RS024	South	Rio Grande do Sul	+	+	-	-	-	-	+	-	-	-	-	-	+	-	-	-1	-1	-1	-1	-1	-1	-1	-1	-1	-1	-1	-1	-1	-1	-1	-1	-1	-1	-1	-1	-1	-1	-1	-1	-1	-1	M201	G-M201
RS027	South	Rio Grande do Sul	+	+	-	-	-	-	+	-	-	-	-	-	+	-	-	-1	-1	-1	-1	-1	-1	-1	-1	-1	-1	-1	-1	-1	-1	-1	-1	-1	-1	-1	-1	-1	-1	-1	-1	-1	-1	M201	G-M201
RS034	South	Rio Grande do Sul	+	+	-	-	-	-	+	-	-	-	-	-	+	-	-	-1	-1	-1	-1	-1	-1	-1	-1	-1	-1	-1	-1	-1	-1	-1	-1	-1	-1	-1	-1	-1	-1	-1	-1	-1	-1	M201	G-M201
RS039	South	Rio Grande do Sul	+	+	-	-	-	-	+	-	-	-	-	-	+	-	-	-1	-1	-1	-1	-1	-1	-1	-1	-1	-1	-1	-1	-1	-1	-1	-1	-1	-1	-1	-1	-1	-1	-1	-1	-1	-1	M201	G-M201
RS055	South	Rio Grande do Sul	+	+	-	-	-	-	+	-	-	-	-	-	+	-	-	-1	-1	-1	-1	-1	-1	-1	-1	-1	-1	-1	-1	-1	-1	-1	-1	-1	-1	-1	-1	-1	-1	-1	-1	-1	-1	M201	G-M201
RS072	South	Rio Grande do Sul	+	+	-	-	-	-	+	-	-	-	-	-	+	-	-	-1	-1	-1	-1	-1	-1	-1	-1	-1	-1	-1	-1	-1	-1	-1	-1	-1	-1	-1	-1	-1	-1	-1	-1	-1	-1	M201	G-M201
RS500	South	Rio Grande do Sul	+	+	-	-	-	-	+	-	-	-	-	-	+	-	-	-1	-1	-1	-1	-1	-1	-1	-1	-1	-1	-1	-1	-1	-1	-1	-1	-1	-1	-1	-1	-1	-1	-1	-1	-1	-1	M201	G-M201
RS921	South	Rio Grande do Sul	+	+	-	-	-	-	+	-	-	-	-	-	+	-	-	-1	-1	-1	-1	-1	-1	-1	-1	-1	-1	-1	-1	-1	-1	-1	-1	-1	-1	-1	-1	-1	-1	-1	-1	-1	-1	M201	G-M201
cc130.2	South	Rio Grande do Sul	+	+	-	-	-	-	+	-	-	-	-	-	-	+	-	-1	-1	-1	-1	-1	-1	-1	-1	-1	-1	-1	-1	-1	-1	-1	-1	-1	-1	-1	-1	-1	-1	-1	-1	-1	-1	M170	I-M170
cc138	South	Rio Grande do Sul	+	+	-	-	-	-	+	-	-	-	-	-	-	+	-	-1	-1	-1	-1	-1	-1	-1	-1	-1	-1	-1	-1	-1	-1	-1	-1	-1	-1	-1	-1	-1	-1	-1	-1	-1	-1	M170	I-M170
cc280.2	South	Rio Grande do Sul	+	+	-	-	-	-	+	-	-	-	-	-	-	+	-	-1	-1	-1	-1	-1	-1	-1	-1	-1	-1	-1	-1	-1	-1	-1	-1	-1	-1	-1	-1	-1	-1	-1	-1	-1	-1	M170	I-M170
cc43.2	South	Rio Grande do Sul	+	+	-	-	-	-	+	-	-	-	-	-	-	+	-	-1	-1	-1	-1	-1	-1	-1	-1	-1	-1	-1	-1	-1	-1	-1	-1	-1	-1	-1	-1	-1	-1	-1	-1	-1	-1	M170	I-M170
cc47	South	Rio Grande do Sul	+	+	-	-	-	-	+	-	-	-	-	-	-	+	-	-1	-1	-1	-1	-1	-1	-1	-1	-1	-1	-1	-1	-1	-1	-1	-1	-1	-1	-1	-1	-1	-1	-1	-1	-1	-1	M170	I-M170
CT01	South	Rio Grande do Sul	+	+	-	-	-	-	+	-	-	-	-	-	-	+	-	-1	-1	-1	-1	-1	-1	-1	-1	-1	-1	-1	-1	-1	-1	-1	-1	-1	-1	-1	-1	-1	-1	-1	-1	-1	-1	M170	I-M170
CT35	South	Rio Grande do Sul	+	+	-	-	-	-	+	-	-	-	-	-	-	+	-	-1	-1	-1	-1	-1	-1	-1	-1	-1	-1	-1	-1	-1	-1	-1	-1	-1	-1	-1	-1	-1	-1	-1	-1	-1	-1	M170	I-M170
CT39	South	Rio Grande do Sul	+	+	-	-	-	-	+	-	-	-	-	-	-	+	-	-1	-1	-1	-1	-1	-1	-1	-1	-1	-1	-1	-1	-1	-1	-1	-1	-1	-1	-1	-1	-1	-1	-1	-1	-1	-1	M170	I-M170
RS010	South	Rio Grande do Sul	+	+	-	-	-	-	+	-	-	-	-	-	-	+	-	-1	-1	-1	-1	-1	-1	-1	-1	-1	-1	-1	-1	-1	-1	-1	-1	-1	-1	-1	-1	-1	-1	-1	-1	-1	-1	M170	I-M170
RS012	South	Rio Grande do Sul	+	+	-	-	-	-	+	-	-	-	-	-	-	+	-	-1	-1	-1	-1	-1	-1	-1	-1	-1	-1	-1	-1	-1	-1	-1	-1	-1	-1	-1	-1	-1	-1	-1	-1	-1	-1	M170	I-M170
RS031	South	Rio Grande do Sul	+	+	-	-	-	-	+	-	-	-	-	-	-	+	-	-1	-1	-1	-1	-1	-1	-1	-1	-1	-1	-1	-1	-1	-1	-1	-1	-1	-1	-1	-1	-1	-1	-1	-1	-1	-1	M170	I-M170
RS068	South	Rio Grande do Sul	+	+	-	-	-	-	+	-	-	-	-	-	-	+	-	-1	-1	-1	-1	-1	-1	-1	-1	-1	-1	-1	-1	-1	-1	-1	-1	-1	-1	-1	-1	-1	-1	-1	-1	-1	-1	M170	I-M170
RS069	South	Rio Grande do Sul	+	+	-	-	-	-	+	-	-	-	-	-	-	+	-	-1	-1	-1	-1	-1	-1	-1	-1	-1	-1	-1	-1	-1	-1	-1	-1	-1	-1	-1	-1	-1	-1	-1	-1	-1	-1	M170	I-M170
RS075	South	Rio Grande do Sul	+	+	-	-	-	-	+	-	-	-	-	-	-	+	-	-1	-1	-1	-1	-1	-1	-1	-1	-1	-1	-1	-1	-1	-1	-1	-1	-1	-1	-1	-1	-1	-1	-1	-1	-1	-1	M170	I-M170
RS344	South	Rio Grande do Sul	+	+	-	-	-	-	+	-	-	-	-	-	-	+	-	-1	-1	-1	-1	-1	-1	-1	-1	-1	-1	-1	-1	-1	-1	-1	-1	-1	-1	-1	-1	-1	-1	-1	-1	-1	-1	M170	I-M170
RS823	South	Rio Grande do Sul	+	+	-	-	-	-	+	-	-	-	-	-	-	+	-	-1	-1	-1	-1	-1	-1	-1	-1	-1	-1	-1	-1	-1	-1	-1	-1	-1	-1	-1	-1	-1	-1	-1	-1	-1	-1	M170	I-M170
RS890	South	Rio Grande do Sul	+	+	-	-	-	-	+	-	-	-	-	-	-	+	-	-1	-1	-1	-1	-1	-1	-1	-1	-1	-1	-1	-1	-1	-1	-1	-1	-1	-1	-1	-1	-1	-1	-1	-1	-1	-1	M170	I-M170
RS911	South	Rio Grande do Sul	+	+	-	-	-	-	+	-	-	-	-	-	-	+	-	-1	-1	-1	-1	-1	-1	-1	-1	-1	-1	-1	-1	-1	-1	-1	-1	-1	-1	-1	-1	-1	-1	-1	-1	-1	-1	M170	I-M170
cc124	South	Rio Grande do Sul	+	+	-	-	-	-	+	-	-	-	-	-	-	-	+	-1	-1	-1	-1	-1	-1	-1	-1	-1	-1	-1	-1	-1	-1	-1	-1	-1	-1	-1	-1	-1	-1	-1	-1	-1	-1	P209	P-M209
cc37.2	South	Rio Grande do Sul	+	+	-	-	-	-	+	-	-	-	-	-	-	-	+	-1	-1	-1	-1	-1	-1	-1	-1	-1	-1	-1	-1	-1	-1	-1	-1	-1	-1	-1	-1	-1	-1	-1	-1	-1	-1	P209	P-M209
cc40.2	South	Rio Grande do Sul	+	+	-	-	-	-	+	-	-	-	-	-	-	-	+	-1	-1	-1	-1	-1	-1	-1	-1	-1	-1	-1	-1	-1	-1	-1	-1	-1	-1	-1	-1	-1	-1	-1	-1	-1	-1	P209	P-M209
CT32	South	Rio Grande do Sul	+	+	-	-	-	-	+	-	-	-	-	-	-	-	+	-1	-1	-1	-1	-1	-1	-1	-1	-1	-1	-1	-1	-1	-1	-1	-1	-1	-1	-1	-1	-1	-1	-1	-1	-1	-1	P209	P-M209
CT43	South	Rio Grande do Sul	+	+	-	-	-	-	+	-	-	-	-	-	-	-	+	-1	-1	-1	-1	-1	-1	-1	-1	-1	-1	-1	-1	-1	-1	-1	-1	-1	-1	-1	-1	-1	-1	-1	-1	-1	-1	P209	P-M209
CT47	South	Rio Grande do Sul	+	+	-	-	-	-	+	-	-	-	-	-	-	-	+	-1	-1	-1	-1	-1	-1	-1	-1	-1	-1	-1	-1	-1	-1	-1	-1	-1	-1	-1	-1	-1	-1	-1	-1	-1	-1	P209	P-M209
RS001	South	Rio Grande do Sul	+	+	-	-	-	-	+	-	-	-	-	-	-	-	+	-1	-1	-1	-1	-1	-1	-1	-1	-1	-1	-1	-1	-1	-1	-1	-1	-1	-1	-1	-1	-1	-1	-1	-1	-1	-1	P209	P-M209
RS004	South	Rio Grande do Sul	+	+	-	-	-	-	+	-	-	-	-	-	-	-	+	-1	-1	-1	-1	-1	-1	-1	-1	-1	-1	-1	-1	-1	-1	-1	-1	-1	-1	-1	-1	-1	-1	-1	-1	-1	-1	P209	P-M209
RS014	South	Rio Grande do Sul	+	+	-	-	-	-	+	-	-	-	-	-	-	-	+	-1	-1	-1	-1	-1	-1	-1	-1	-1	-1	-1	-1	-1	-1	-1	-1	-1	-1	-1	-1	-1	-1	-1	-1	-1	-1	P209	P-M209
RS018	South	Rio Grande do Sul	+	+	-	-	-	-	+	-	-	-	-	-	-	-	+	-1	-1	-1	-1	-1	-1	-1	-1	-1	-1	-1	-1	-1	-1	-1	-1	-1	-1	-1	-1	-1	-1	-1	-1	-1	-1	P209	P-M209
RS049	South	Rio Grande do Sul	+	+	-	-	-	-	+	-	-	-	-	-	-	-	+	-1	-1	-1	-1	-1	-1	-1	-1	-1	-1	-1	-1	-1	-1	-1	-1	-1	-1	-1	-1	-1	-1	-1	-1	-1	-1	P209	P-M209
RS067	South	Rio Grande do Sul	+	+	-	-	-	-	+	-	-	-	-	-	-	-	+	-1	-1	-1	-1	-1	-1	-1	-1	-1	-1	-1	-1	-1	-1	-1	-1	-1	-1	-1	-1	-1	-1	-1	-1	-1	-1	P209	P-M209
RS071	South	Rio Grande do Sul	+	+	-	-	-	-	+	-	-	-	-	-	-	-	+	-1	-1	-1	-1	-1	-1	-1	-1	-1	-1	-1	-1	-1	-1	-1	-1	-1	-1	-1	-1	-1	-1	-1	-1	-1	-1	P209	P-M209
RS083	South	Rio Grande do Sul	+	+	-	-	-	-	+	-	-	-	-	-	-	-	+	-1	-1	-1	-1	-1	-1	-1	-1	-1	-1	-1	-1	-1	-1	-1	-1	-1	-1	-1	-1	-1	-1	-1	-1	-1	-1	P209	P-M209
RS099	South	Rio Grande do Sul	+	+	-	-	-	-	+	-	-	-	-	-	-	-	+	-1	-1	-1	-1	-1	-1	-1	-1	-1	-1	-1	-1	-1	-1	-1	-1	-1	-1	-1	-1	-1	-1	-1	-1	-1	-1	P209	P-M209
RS357	South	Rio Grande do Sul	+	+	-	-	-	-	+	-	-	-	-	-	-	-	+	-1	-1	-1	-1	-1	-1	-1	-1	-1	-1	-1	-1	-1	-1	-1	-1	-1	-1	-1	-1	-1	-1	-1	-1	-1	-1	P209	P-M209
RS506	South	Rio Grande do Sul	+	+	-	-	-	-	+	-	-	-	-	-	-	-	+	-1	-1	-1	-1	-1	-1	-1	-1	-1	-1	-1	-1	-1	-1	-1	-1	-1	-1	-1	-1	-1	-1	-1	-1	-1	-1	P209	P-M209
RS819	South	Rio Grande do Sul	+	+	-	-	-	-	+	-	-	-	-	-	-	-	+	-1	-1	-1	-1	-1	-1	-1	-1	-1	-1	-1	-1	-1	-1	-1	-1	-1	-1	-1	-1	-1	-1	-1	-1	-1	-1	P209	P-M209
RS896	South	Rio Grande do Sul	+	+	-	-	-	-	+	-	-	-	-	-	-	-	+	-1	-1	-1	-1	-1	-1	-1	-1	-1	-1	-1	-1	-1	-1	-1	-1	-1	-1	-1	-1	-1	-1	-1	-1	-1	-1	P209	P-M209
cc132	South	Rio Grande do Sul	+	+	-	-	-	-	+	+	-	-	-	-	-1	-1	-1	-1	-1	-1	-1	-1	-1	-1	-1	-1	-1	-1	-1	-1	-1	-1	-1	-1	-1	-1	-1	-1	-1	-1	-1	-1	-1	M9 (not subtyped)	KLT-M9 (not subtyped)
RS073	South	Rio Grande do Sul	+	+	-	-	-	-	+	+	-	-	-	-	-1	-1	-1	-1	-1	-1	-1	-1	-1	-1	-1	-1	-1	-1	-1	-1	-1	-1	-1	-1	-1	-1	-1	-1	-1	-1	-1	-1	-1	M9 (not subtyped)	KLT-M9 (not subtyped)
RS827	South	Rio Grande do Sul	+	+	-	-	-	-	+	+	-	-	-	-	-1	-1	-1	-1	-1	-1	-1	-1	-1	-1	-1	-1	-1	-1	-1	-1	-1	-1	-1	-1	-1	-1	-1	-1	-1	-1	-1	-1	-1	M9 (not subtyped)	KLT-M9 (not subtyped)
CT04	South	Rio Grande do Sul	+	+	-	-	-	-	+	+	-	-	-	-	-1	-1	-1	-1	-1	-1	-1	-1	-1	-1	-1	-1	-1	-1	-1	-1	-1	-1	-1	-1	-1	-1	-1	-1	-1	-1	-1	-1	-1	M9 (not subtyped)	KLT-M9 (not subtyped)
RS080	South	Rio Grande do Sul	+	+	-	-	-	-	+	+	-	-	-	-	-1	-1	-1	-1	-1	-1	-1	-1	-1	-1	-1	-1	-1	-1	-1	-1	-1	-1	-1	-1	-1	-1	-1	-1	-1	-1	-1	-1	-1	M9 (not subtyped)	KLT-M9 (not subtyped)
RS345	South	Rio Grande do Sul	+	+	-	-	-	-	+	+	+	+	-	-	-1	-1	-1	-1	-1	-1	-1	-1	-1	-1	-1	-1	-1	-1	-1	-1	-1	-1	-1	-1	-1	-1	-1	-1	+	+	-	-	-	M346	Q1a2-M346
938.2	South	Rio Grande do Sul	+	+	-	-	-	-	+	+	+	+	+	-	-1	-1	-1	-1	-1	-1	-1	-1	-1	-1	-1	-1	-1	-1	-1	-1	-1	-1	-1	-1	-1	-1	-1	-1	+	+	-	-	-	M3	Q1a2-M3*
cc88	South	Rio Grande do Sul	+	+	-	-	-	-	+	+	+	+	+	-	-1	-1	-1	-1	-1	-1	-1	-1	-1	-1	-1	-1	-1	-1	-1	-1	-1	-1	-1	-1	-1	-1	-1	-1	+	+	-	-	-	M3	Q1a2-M3*
CT34	South	Rio Grande do Sul	+	+	-	-	-	-	+	+	+	+	+	-	-1	-1	-1	-1	-1	-1	-1	-1	-1	-1	-1	-1	-1	-1	-1	-1	-1	-1	-1	-1	-1	-1	-1	-1	+	+	-	-	-	M3	Q1a2-M3*
RS052	South	Rio Grande do Sul	+	+	-	-	-	-	+	+	+	+	+	-	-1	-1	-1	-1	-1	-1	-1	-1	-1	-1	-1	-1	-1	-1	-1	-1	-1	-1	-1	-1	-1	-1	-1	-1	+	+	-	-	-	M3	Q1a2-M3*
RS002	South	Rio Grande do Sul	+	+	-	-	-	-	+	+	+	-	-	+	-1	-1	-1	-1	-1	-1	-1	-1	-1	-1	-1	-1	-1	-1	-1	-1	+	+	-	-	-	-	-	-	-1	-1	-1	-1	-1	L23	R1b1a-L23*
RS038	South	Rio Grande do Sul	+	+	-	-	-	-	+	+	+	-	-	+	-1	-1	-1	-1	-1	-1	-1	-1	-1	-1	-1	-1	-1	-1	-1	-1	+	+	-	-	-	-	-	-	-1	-1	-1	-1	-1	L23	R1b1a-L23*
CT25	South	Rio Grande do Sul	+	+	-	-	-	-	+	+	+	-	-	+	-1	-1	-1	-1	-1	-1	-1	-1	-1	-1	-1	-1	-1	-1	-1	-1	+	+	-	+	-	-	-	+	-1	-1	-1	-1	-1	M167	R1b1a-M167
CT42	South	Rio Grande do Sul	+	+	-	-	-	-	+	+	+	-	-	+	-1	-1	-1	-1	-1	-1	-1	-1	-1	-1	-1	-1	-1	-1	-1	-1	+	+	-	+	-	-	-	+	-1	-1	-1	-1	-1	M167	R1b1a-M167
CT27	South	Rio Grande do Sul	+	+	-	-	-	-	+	+	+	-	-	+	-1	-1	-1	-1	-1	-1	-1	-1	-1	-1	-1	-1	-1	-1	-1	-1	-	-	-	-	-	-	-	-	-1	-1	-1	-1	-1	M207 (xM269)	R-M207*
CT36	South	Rio Grande do Sul	+	+	-	-	-	-	+	+	+	-	-	+	-1	-1	-1	-1	-1	-1	-1	-1	-1	-1	-1	-1	-1	-1	-1	-1	-	-	-	-	-	-	-	-	-1	-1	-1	-1	-1	M207 (xM269)	R-M207*
CT48	South	Rio Grande do Sul	+	+	-	-	-	-	+	+	+	-	-	+	-1	-1	-1	-1	-1	-1	-1	-1	-1	-1	-1	-1	-1	-1	-1	-1	-	-	-	-	-	-	-	-	-1	-1	-1	-1	-1	M207 (xM269)	R-M207*
RS036	South	Rio Grande do Sul	+	+	-	-	-	-	+	+	+	-	-	+	-1	-1	-1	-1	-1	-1	-1	-1	-1	-1	-1	-1	-1	-1	-1	-1	-	-	-	-	-	-	-	-	-1	-1	-1	-1	-1	M207 (xM269)	R-M207*
RS061	South	Rio Grande do Sul	+	+	-	-	-	-	+	+	+	-	-	+	-1	-1	-1	-1	-1	-1	-1	-1	-1	-1	-1	-1	-1	-1	-1	-1	-	-	-	-	-	-	-	-	-1	-1	-1	-1	-1	M207 (xM269)	R-M207*
RS064	South	Rio Grande do Sul	+	+	-	-	-	-	+	+	+	-	-	+	-1	-1	-1	-1	-1	-1	-1	-1	-1	-1	-1	-1	-1	-1	-1	-1	-	-	-	-	-	-	-	-	-1	-1	-1	-1	-1	M207 (xM269)	R-M207*
RS066	South	Rio Grande do Sul	+	+	-	-	-	-	+	+	+	-	-	+	-1	-1	-1	-1	-1	-1	-1	-1	-1	-1	-1	-1	-1	-1	-1	-1	-	-	-	-	-	-	-	-	-1	-1	-1	-1	-1	M207 (xM269)	R-M207*
RS100	South	Rio Grande do Sul	+	+	-	-	-	-	+	+	+	-	-	+	-1	-1	-1	-1	-1	-1	-1	-1	-1	-1	-1	-1	-1	-1	-1	-1	-	-	-	-	-	-	-	-	-1	-1	-1	-1	-1	M207 (xM269)	R-M207*
CT33	South	Rio Grande do Sul	+	+	-	-	-	-	+	+	+	-	-	+	-1	-1	-1	-1	-1	-1	-1	-1	-1	-1	-1	-1	-1	-1	-1	-1	+	+	-	+	-	+	-	-	-1	-1	-1	-1	-1	M529	R1b1a-M529
RS025	South	Rio Grande do Sul	+	+	-	-	-	-	+	+	+	-	-	+	-1	-1	-1	-1	-1	-1	-1	-1	-1	-1	-1	-1	-1	-1	-1	-1	+	+	-	+	-	+	-	-	-1	-1	-1	-1	-1	M529	R1b1a-M529
RS037	South	Rio Grande do Sul	+	+	-	-	-	-	+	+	+	-	-	+	-1	-1	-1	-1	-1	-1	-1	-1	-1	-1	-1	-1	-1	-1	-1	-1	+	+	-	+	-	+	-	-	-1	-1	-1	-1	-1	M529	R1b1a-M529
RS062	South	Rio Grande do Sul	+	+	-	-	-	-	+	+	+	-	-	+	-1	-1	-1	-1	-1	-1	-1	-1	-1	-1	-1	-1	-1	-1	-1	-1	+	+	-	+	-	+	-	-	-1	-1	-1	-1	-1	M529	R1b1a-M529
CT03	South	Rio Grande do Sul	+	+	-	-	-	-	+	+	+	-	-	+	-1	-1	-1	-1	-1	-1	-1	-1	-1	-1	-1	-1	-1	-1	-1	-1	+	+	-	+	-	-	-	-	-1	-1	-1	-1	-1	S116	R1b1a-S116*
CT05	South	Rio Grande do Sul	+	+	-	-	-	-	+	+	+	-	-	+	-1	-1	-1	-1	-1	-1	-1	-1	-1	-1	-1	-1	-1	-1	-1	-1	+	+	-	+	-	-	-	-	-1	-1	-1	-1	-1	S116	R1b1a-S116*
CT06	South	Rio Grande do Sul	+	+	-	-	-	-	+	+	+	-	-	+	-1	-1	-1	-1	-1	-1	-1	-1	-1	-1	-1	-1	-1	-1	-1	-1	+	+	-	+	-	-	-	-	-1	-1	-1	-1	-1	S116	R1b1a-S116*
CT11	South	Rio Grande do Sul	+	+	-	-	-	-	+	+	+	-	-	+	-1	-1	-1	-1	-1	-1	-1	-1	-1	-1	-1	-1	-1	-1	-1	-1	+	+	-	+	-	-	-	-	-1	-1	-1	-1	-1	S116	R1b1a-S116*
CT12	South	Rio Grande do Sul	+	+	-	-	-	-	+	+	+	-	-	+	-1	-1	-1	-1	-1	-1	-1	-1	-1	-1	-1	-1	-1	-1	-1	-1	+	+	-	+	-	-	-	-	-1	-1	-1	-1	-1	S116	R1b1a-S116*
CT15	South	Rio Grande do Sul	+	+	-	-	-	-	+	+	+	-	-	+	-1	-1	-1	-1	-1	-1	-1	-1	-1	-1	-1	-1	-1	-1	-1	-1	+	+	-	+	-	-	-	-	-1	-1	-1	-1	-1	S116	R1b1a-S116*
CT17	South	Rio Grande do Sul	+	+	-	-	-	-	+	+	+	-	-	+	-1	-1	-1	-1	-1	-1	-1	-1	-1	-1	-1	-1	-1	-1	-1	-1	+	+	-	+	-	-	-	-	-1	-1	-1	-1	-1	S116	R1b1a-S116*
CT19	South	Rio Grande do Sul	+	+	-	-	-	-	+	+	+	-	-	+	-1	-1	-1	-1	-1	-1	-1	-1	-1	-1	-1	-1	-1	-1	-1	-1	+	+	-	+	-	-	-	-	-1	-1	-1	-1	-1	S116	R1b1a-S116*
CT20	South	Rio Grande do Sul	+	+	-	-	-	-	+	+	+	-	-	+	-1	-1	-1	-1	-1	-1	-1	-1	-1	-1	-1	-1	-1	-1	-1	-1	+	+	-	+	-	-	-	-	-1	-1	-1	-1	-1	S116	R1b1a-S116*
CT21	South	Rio Grande do Sul	+	+	-	-	-	-	+	+	+	-	-	+	-1	-1	-1	-1	-1	-1	-1	-1	-1	-1	-1	-1	-1	-1	-1	-1	+	+	-	+	-	-	-	-	-1	-1	-1	-1	-1	S116	R1b1a-S116*
CT22	South	Rio Grande do Sul	+	+	-	-	-	-	+	+	+	-	-	+	-1	-1	-1	-1	-1	-1	-1	-1	-1	-1	-1	-1	-1	-1	-1	-1	+	+	-	+	-	-	-	-	-1	-1	-1	-1	-1	S116	R1b1a-S116*
CT26	South	Rio Grande do Sul	+	+	-	-	-	-	+	+	+	-	-	+	-1	-1	-1	-1	-1	-1	-1	-1	-1	-1	-1	-1	-1	-1	-1	-1	+	+	-	+	-	-	-	-	-1	-1	-1	-1	-1	S116	R1b1a-S116*
CT29	South	Rio Grande do Sul	+	+	-	-	-	-	+	+	+	-	-	+	-1	-1	-1	-1	-1	-1	-1	-1	-1	-1	-1	-1	-1	-1	-1	-1	+	+	-	+	-	-	-	-	-1	-1	-1	-1	-1	S116	R1b1a-S116*
CT31	South	Rio Grande do Sul	+	+	-	-	-	-	+	+	+	-	-	+	-1	-1	-1	-1	-1	-1	-1	-1	-1	-1	-1	-1	-1	-1	-1	-1	+	+	-	+	-	-	-	-	-1	-1	-1	-1	-1	S116	R1b1a-S116*
CT40	South	Rio Grande do Sul	+	+	-	-	-	-	+	+	+	-	-	+	-1	-1	-1	-1	-1	-1	-1	-1	-1	-1	-1	-1	-1	-1	-1	-1	+	+	-	+	-	-	-	-	-1	-1	-1	-1	-1	S116	R1b1a-S116*
CT41	South	Rio Grande do Sul	+	+	-	-	-	-	+	+	+	-	-	+	-1	-1	-1	-1	-1	-1	-1	-1	-1	-1	-1	-1	-1	-1	-1	-1	+	+	-	+	-	-	-	-	-1	-1	-1	-1	-1	S116	R1b1a-S116*
CT45	South	Rio Grande do Sul	+	+	-	-	-	-	+	+	+	-	-	+	-1	-1	-1	-1	-1	-1	-1	-1	-1	-1	-1	-1	-1	-1	-1	-1	+	+	-	+	-	-	-	-	-1	-1	-1	-1	-1	S116	R1b1a-S116*
RS003	South	Rio Grande do Sul	+	+	-	-	-	-	+	+	+	-	-	+	-1	-1	-1	-1	-1	-1	-1	-1	-1	-1	-1	-1	-1	-1	-1	-1	+	+	-	+	-	-	-	-	-1	-1	-1	-1	-1	S116	R1b1a-S116*
RS005	South	Rio Grande do Sul	+	+	-	-	-	-	+	+	+	-	-	+	-1	-1	-1	-1	-1	-1	-1	-1	-1	-1	-1	-1	-1	-1	-1	-1	+	+	-	+	-	-	-	-	-1	-1	-1	-1	-1	S116	R1b1a-S116*
RS006	South	Rio Grande do Sul	+	+	-	-	-	-	+	+	+	-	-	+	-1	-1	-1	-1	-1	-1	-1	-1	-1	-1	-1	-1	-1	-1	-1	-1	+	+	-	+	-	-	-	-	-1	-1	-1	-1	-1	S116	R1b1a-S116*
RS011	South	Rio Grande do Sul	+	+	-	-	-	-	+	+	+	-	-	+	-1	-1	-1	-1	-1	-1	-1	-1	-1	-1	-1	-1	-1	-1	-1	-1	+	+	-	+	-	-	-	-	-1	-1	-1	-1	-1	S116	R1b1a-S116*
RS013	South	Rio Grande do Sul	+	+	-	-	-	-	+	+	+	-	-	+	-1	-1	-1	-1	-1	-1	-1	-1	-1	-1	-1	-1	-1	-1	-1	-1	+	+	-	+	-	-	-	-	-1	-1	-1	-1	-1	S116	R1b1a-S116*
RS023	South	Rio Grande do Sul	+	+	-	-	-	-	+	+	+	-	-	+	-1	-1	-1	-1	-1	-1	-1	-1	-1	-1	-1	-1	-1	-1	-1	-1	+	+	-	+	-	-	-	-	-1	-1	-1	-1	-1	S116	R1b1a-S116*
RS026	South	Rio Grande do Sul	+	+	-	-	-	-	+	+	+	-	-	+	-1	-1	-1	-1	-1	-1	-1	-1	-1	-1	-1	-1	-1	-1	-1	-1	+	+	-	+	-	-	-	-	-1	-1	-1	-1	-1	S116	R1b1a-S116*
RS030	South	Rio Grande do Sul	+	+	-	-	-	-	+	+	+	-	-	+	-1	-1	-1	-1	-1	-1	-1	-1	-1	-1	-1	-1	-1	-1	-1	-1	+	+	-	+	-	-	-	-	-1	-1	-1	-1	-1	S116	R1b1a-S116*
RS035	South	Rio Grande do Sul	+	+	-	-	-	-	+	+	+	-	-	+	-1	-1	-1	-1	-1	-1	-1	-1	-1	-1	-1	-1	-1	-1	-1	-1	+	+	-	+	-	-	-	-	-1	-1	-1	-1	-1	S116	R1b1a-S116*
RS043	South	Rio Grande do Sul	+	+	-	-	-	-	+	+	+	-	-	+	-1	-1	-1	-1	-1	-1	-1	-1	-1	-1	-1	-1	-1	-1	-1	-1	+	+	-	+	-	-	-	-	-1	-1	-1	-1	-1	S116	R1b1a-S116*
RS051	South	Rio Grande do Sul	+	+	-	-	-	-	+	+	+	-	-	+	-1	-1	-1	-1	-1	-1	-1	-1	-1	-1	-1	-1	-1	-1	-1	-1	+	+	-	+	-	-	-	-	-1	-1	-1	-1	-1	S116	R1b1a-S116*
RS054	South	Rio Grande do Sul	+	+	-	-	-	-	+	+	+	-	-	+	-1	-1	-1	-1	-1	-1	-1	-1	-1	-1	-1	-1	-1	-1	-1	-1	+	+	-	+	-	-	-	-	-1	-1	-1	-1	-1	S116	R1b1a-S116*
RS059	South	Rio Grande do Sul	+	+	-	-	-	-	+	+	+	-	-	+	-1	-1	-1	-1	-1	-1	-1	-1	-1	-1	-1	-1	-1	-1	-1	-1	+	+	-	+	-	-	-	-	-1	-1	-1	-1	-1	S116	R1b1a-S116*
RS060	South	Rio Grande do Sul	+	+	-	-	-	-	+	+	+	-	-	+	-1	-1	-1	-1	-1	-1	-1	-1	-1	-1	-1	-1	-1	-1	-1	-1	+	+	-	+	-	-	-	-	-1	-1	-1	-1	-1	S116	R1b1a-S116*
RS070	South	Rio Grande do Sul	+	+	-	-	-	-	+	+	+	-	-	+	-1	-1	-1	-1	-1	-1	-1	-1	-1	-1	-1	-1	-1	-1	-1	-1	+	+	-	+	-	-	-	-	-1	-1	-1	-1	-1	S116	R1b1a-S116*
RS074	South	Rio Grande do Sul	+	+	-	-	-	-	+	+	+	-	-	+	-1	-1	-1	-1	-1	-1	-1	-1	-1	-1	-1	-1	-1	-1	-1	-1	+	+	-	+	-	-	-	-	-1	-1	-1	-1	-1	S116	R1b1a-S116*
RS076	South	Rio Grande do Sul	+	+	-	-	-	-	+	+	+	-	-	+	-1	-1	-1	-1	-1	-1	-1	-1	-1	-1	-1	-1	-1	-1	-1	-1	+	+	-	+	-	-	-	-	-1	-1	-1	-1	-1	S116	R1b1a-S116*
RS077	South	Rio Grande do Sul	+	+	-	-	-	-	+	+	+	-	-	+	-1	-1	-1	-1	-1	-1	-1	-1	-1	-1	-1	-1	-1	-1	-1	-1	+	+	-	+	-	-	-	-	-1	-1	-1	-1	-1	S116	R1b1a-S116*
RS078	South	Rio Grande do Sul	+	+	-	-	-	-	+	+	+	-	-	+	-1	-1	-1	-1	-1	-1	-1	-1	-1	-1	-1	-1	-1	-1	-1	-1	+	+	-	+	-	-	-	-	-1	-1	-1	-1	-1	S116	R1b1a-S116*
RS081	South	Rio Grande do Sul	+	+	-	-	-	-	+	+	+	-	-	+	-1	-1	-1	-1	-1	-1	-1	-1	-1	-1	-1	-1	-1	-1	-1	-1	+	+	-	+	-	-	-	-	-1	-1	-1	-1	-1	S116	R1b1a-S116*
RS084	South	Rio Grande do Sul	+	+	-	-	-	-	+	+	+	-	-	+	-1	-1	-1	-1	-1	-1	-1	-1	-1	-1	-1	-1	-1	-1	-1	-1	+	+	-	+	-	-	-	-	-1	-1	-1	-1	-1	S116	R1b1a-S116*
RS086	South	Rio Grande do Sul	+	+	-	-	-	-	+	+	+	-	-	+	-1	-1	-1	-1	-1	-1	-1	-1	-1	-1	-1	-1	-1	-1	-1	-1	+	+	-	+	-	-	-	-	-1	-1	-1	-1	-1	S116	R1b1a-S116*
RS087	South	Rio Grande do Sul	+	+	-	-	-	-	+	+	+	-	-	+	-1	-1	-1	-1	-1	-1	-1	-1	-1	-1	-1	-1	-1	-1	-1	-1	+	+	-	+	-	-	-	-	-1	-1	-1	-1	-1	S116	R1b1a-S116*
RS089	South	Rio Grande do Sul	+	+	-	-	-	-	+	+	+	-	-	+	-1	-1	-1	-1	-1	-1	-1	-1	-1	-1	-1	-1	-1	-1	-1	-1	+	+	-	+	-	-	-	-	-1	-1	-1	-1	-1	S116	R1b1a-S116*
RS090	South	Rio Grande do Sul	+	+	-	-	-	-	+	+	+	-	-	+	-1	-1	-1	-1	-1	-1	-1	-1	-1	-1	-1	-1	-1	-1	-1	-1	+	+	-	+	-	-	-	-	-1	-1	-1	-1	-1	S116	R1b1a-S116*
RS091	South	Rio Grande do Sul	+	+	-	-	-	-	+	+	+	-	-	+	-1	-1	-1	-1	-1	-1	-1	-1	-1	-1	-1	-1	-1	-1	-1	-1	+	+	-	+	-	-	-	-	-1	-1	-1	-1	-1	S116	R1b1a-S116*
RS094	South	Rio Grande do Sul	+	+	-	-	-	-	+	+	+	-	-	+	-1	-1	-1	-1	-1	-1	-1	-1	-1	-1	-1	-1	-1	-1	-1	-1	+	+	-	+	-	-	-	-	-1	-1	-1	-1	-1	S116	R1b1a-S116*
RS095	South	Rio Grande do Sul	+	+	-	-	-	-	+	+	+	-	-	+	-1	-1	-1	-1	-1	-1	-1	-1	-1	-1	-1	-1	-1	-1	-1	-1	+	+	-	+	-	-	-	-	-1	-1	-1	-1	-1	S116	R1b1a-S116*
RS097	South	Rio Grande do Sul	+	+	-	-	-	-	+	+	+	-	-	+	-1	-1	-1	-1	-1	-1	-1	-1	-1	-1	-1	-1	-1	-1	-1	-1	+	+	-	+	-	-	-	-	-1	-1	-1	-1	-1	S116	R1b1a-S116*
CT02	South	Rio Grande do Sul	+	+	-	-	-	-	+	+	+	-	-	+	-1	-1	-1	-1	-1	-1	-1	-1	-1	-1	-1	-1	-1	-1	-1	-1	+	+	+	-	-	-	-	-	-1	-1	-1	-1	-1	U106	R1b1a-U106
CT18	South	Rio Grande do Sul	+	+	-	-	-	-	+	+	+	-	-	+	-1	-1	-1	-1	-1	-1	-1	-1	-1	-1	-1	-1	-1	-1	-1	-1	+	+	+	-	-	-	-	-	-1	-1	-1	-1	-1	U106	R1b1a-U106
RS008	South	Rio Grande do Sul	+	+	-	-	-	-	+	+	+	-	-	+	-1	-1	-1	-1	-1	-1	-1	-1	-1	-1	-1	-1	-1	-1	-1	-1	+	+	+	-	-	-	-	-	-1	-1	-1	-1	-1	U106	R1b1a-U106
RS020	South	Rio Grande do Sul	+	+	-	-	-	-	+	+	+	-	-	+	-1	-1	-1	-1	-1	-1	-1	-1	-1	-1	-1	-1	-1	-1	-1	-1	+	+	+	-	-	-	-	-	-1	-1	-1	-1	-1	U106	R1b1a-U106
RS021	South	Rio Grande do Sul	+	+	-	-	-	-	+	+	+	-	-	+	-1	-1	-1	-1	-1	-1	-1	-1	-1	-1	-1	-1	-1	-1	-1	-1	+	+	+	-	-	-	-	-	-1	-1	-1	-1	-1	U106	R1b1a-U106
RS032	South	Rio Grande do Sul	+	+	-	-	-	-	+	+	+	-	-	+	-1	-1	-1	-1	-1	-1	-1	-1	-1	-1	-1	-1	-1	-1	-1	-1	+	+	+	-	-	-	-	-	-1	-1	-1	-1	-1	U106	R1b1a-U106
RS044	South	Rio Grande do Sul	+	+	-	-	-	-	+	+	+	-	-	+	-1	-1	-1	-1	-1	-1	-1	-1	-1	-1	-1	-1	-1	-1	-1	-1	+	+	+	-	-	-	-	-	-1	-1	-1	-1	-1	U106	R1b1a-U106
RS050	South	Rio Grande do Sul	+	+	-	-	-	-	+	+	+	-	-	+	-1	-1	-1	-1	-1	-1	-1	-1	-1	-1	-1	-1	-1	-1	-1	-1	+	+	+	-	-	-	-	-	-1	-1	-1	-1	-1	U106	R1b1a-U106
RS079	South	Rio Grande do Sul	+	+	-	-	-	-	+	+	+	-	-	+	-1	-1	-1	-1	-1	-1	-1	-1	-1	-1	-1	-1	-1	-1	-1	-1	+	+	+	-	-	-	-	-	-1	-1	-1	-1	-1	U106	R1b1a-U106
RS085	South	Rio Grande do Sul	+	+	-	-	-	-	+	+	+	-	-	+	-1	-1	-1	-1	-1	-1	-1	-1	-1	-1	-1	-1	-1	-1	-1	-1	+	+	+	-	-	-	-	-	-1	-1	-1	-1	-1	U106	R1b1a-U106
RS088	South	Rio Grande do Sul	+	+	-	-	-	-	+	+	+	-	-	+	-1	-1	-1	-1	-1	-1	-1	-1	-1	-1	-1	-1	-1	-1	-1	-1	+	+	+	-	-	-	-	-	-1	-1	-1	-1	-1	U106	R1b1a-U106
RS092	South	Rio Grande do Sul	+	+	-	-	-	-	+	+	+	-	-	+	-1	-1	-1	-1	-1	-1	-1	-1	-1	-1	-1	-1	-1	-1	-1	-1	+	+	+	-	-	-	-	-	-1	-1	-1	-1	-1	U106	R1b1a-U106
RS096	South	Rio Grande do Sul	+	+	-	-	-	-	+	+	+	-	-	+	-1	-1	-1	-1	-1	-1	-1	-1	-1	-1	-1	-1	-1	-1	-1	-1	+	+	+	-	-	-	-	-	-1	-1	-1	-1	-1	U106	R1b1a-U106
CT07	South	Rio Grande do Sul	+	+	-	-	-	-	+	+	+	-	-	+	-1	-1	-1	-1	-1	-1	-1	-1	-1	-1	-1	-1	-1	-1	-1	-1	+	+	-	+	+	-	-	-	-1	-1	-1	-1	-1	U152	R1b1a-U152
CT09	South	Rio Grande do Sul	+	+	-	-	-	-	+	+	+	-	-	+	-1	-1	-1	-1	-1	-1	-1	-1	-1	-1	-1	-1	-1	-1	-1	-1	+	+	-	+	+	-	-	-	-1	-1	-1	-1	-1	U152	R1b1a-U152
CT24	South	Rio Grande do Sul	+	+	-	-	-	-	+	+	+	-	-	+	-1	-1	-1	-1	-1	-1	-1	-1	-1	-1	-1	-1	-1	-1	-1	-1	+	+	-	+	+	-	-	-	-1	-1	-1	-1	-1	U152	R1b1a-U152
CT44	South	Rio Grande do Sul	+	+	-	-	-	-	+	+	+	-	-	+	-1	-1	-1	-1	-1	-1	-1	-1	-1	-1	-1	-1	-1	-1	-1	-1	+	+	-	+	+	-	-	-	-1	-1	-1	-1	-1	U152	R1b1a-U152
CT46	South	Rio Grande do Sul	+	+	-	-	-	-	+	+	+	-	-	+	-1	-1	-1	-1	-1	-1	-1	-1	-1	-1	-1	-1	-1	-1	-1	-1	+	+	-	+	+	-	-	-	-1	-1	-1	-1	-1	U152	R1b1a-U152
RS017	South	Rio Grande do Sul	+	+	-	-	-	-	+	+	+	-	-	+	-1	-1	-1	-1	-1	-1	-1	-1	-1	-1	-1	-1	-1	-1	-1	-1	+	+	-	+	+	-	-	-	-1	-1	-1	-1	-1	U152	R1b1a-U152
RS028	South	Rio Grande do Sul	+	+	-	-	-	-	+	+	+	-	-	+	-1	-1	-1	-1	-1	-1	-1	-1	-1	-1	-1	-1	-1	-1	-1	-1	+	+	-	+	+	-	-	-	-1	-1	-1	-1	-1	U152	R1b1a-U152
RS046	South	Rio Grande do Sul	+	+	-	-	-	-	+	+	+	-	-	+	-1	-1	-1	-1	-1	-1	-1	-1	-1	-1	-1	-1	-1	-1	-1	-1	+	+	-	+	+	-	-	-	-1	-1	-1	-1	-1	U152	R1b1a-U152
RS048	South	Rio Grande do Sul	+	+	-	-	-	-	+	+	+	-	-	+	-1	-1	-1	-1	-1	-1	-1	-1	-1	-1	-1	-1	-1	-1	-1	-1	+	+	-	+	+	-	-	-	-1	-1	-1	-1	-1	U152	R1b1a-U152
RS058	South	Rio Grande do Sul	+	+	-	-	-	-	+	+	+	-	-	+	-1	-1	-1	-1	-1	-1	-1	-1	-1	-1	-1	-1	-1	-1	-1	-1	+	+	-	+	+	-	-	-	-1	-1	-1	-1	-1	U152	R1b1a-U152
109	South	Rio Grande do Sul	+	+	-	-	-	-	+	+	+	-	-	+	-1	-1	-1	-1	-1	-1	-1	-1	-1	-1	-1	-1	-1	-1	-1	-1	-1	-1	-1	-1	-1	-1	-1	-1	-1	-1	-1	-1	-1	M207 (not subtyped)	R-M207 (not subtyped)
110	South	Rio Grande do Sul	+	+	-	-	-	-	+	+	+	-	-	+	-1	-1	-1	-1	-1	-1	-1	-1	-1	-1	-1	-1	-1	-1	-1	-1	-1	-1	-1	-1	-1	-1	-1	-1	-1	-1	-1	-1	-1	M207 (not subtyped)	R-M207 (not subtyped)
896	South	Rio Grande do Sul	+	+	-	-	-	-	+	+	+	-	-	+	-1	-1	-1	-1	-1	-1	-1	-1	-1	-1	-1	-1	-1	-1	-1	-1	-1	-1	-1	-1	-1	-1	-1	-1	-1	-1	-1	-1	-1	M207 (not subtyped)	R-M207 (not subtyped)
951	South	Rio Grande do Sul	+	+	-	-	-	-	+	+	+	-	-	+	-1	-1	-1	-1	-1	-1	-1	-1	-1	-1	-1	-1	-1	-1	-1	-1	-1	-1	-1	-1	-1	-1	-1	-1	-1	-1	-1	-1	-1	M207 (not subtyped)	R-M207 (not subtyped)
958	South	Rio Grande do Sul	+	+	-	-	-	-	+	+	+	-	-	+	-1	-1	-1	-1	-1	-1	-1	-1	-1	-1	-1	-1	-1	-1	-1	-1	-1	-1	-1	-1	-1	-1	-1	-1	-1	-1	-1	-1	-1	M207 (not subtyped)	R-M207 (not subtyped)
959	South	Rio Grande do Sul	+	+	-	-	-	-	+	+	+	-	-	+	-1	-1	-1	-1	-1	-1	-1	-1	-1	-1	-1	-1	-1	-1	-1	-1	-1	-1	-1	-1	-1	-1	-1	-1	-1	-1	-1	-1	-1	M207 (not subtyped)	R-M207 (not subtyped)
02.2	South	Rio Grande do Sul	+	+	-	-	-	-	+	+	+	-	-	+	-1	-1	-1	-1	-1	-1	-1	-1	-1	-1	-1	-1	-1	-1	-1	-1	-1	-1	-1	-1	-1	-1	-1	-1	-1	-1	-1	-1	-1	M207 (not subtyped)	R-M207 (not subtyped)
06.2	South	Rio Grande do Sul	+	+	-	-	-	-	+	+	+	-	-	+	-1	-1	-1	-1	-1	-1	-1	-1	-1	-1	-1	-1	-1	-1	-1	-1	-1	-1	-1	-1	-1	-1	-1	-1	-1	-1	-1	-1	-1	M207 (not subtyped)	R-M207 (not subtyped)
07.2	South	Rio Grande do Sul	+	+	-	-	-	-	+	+	+	-	-	+	-1	-1	-1	-1	-1	-1	-1	-1	-1	-1	-1	-1	-1	-1	-1	-1	-1	-1	-1	-1	-1	-1	-1	-1	-1	-1	-1	-1	-1	M207 (not subtyped)	R-M207 (not subtyped)
926.2	South	Rio Grande do Sul	+	+	-	-	-	-	+	+	+	-	-	+	-1	-1	-1	-1	-1	-1	-1	-1	-1	-1	-1	-1	-1	-1	-1	-1	-1	-1	-1	-1	-1	-1	-1	-1	-1	-1	-1	-1	-1	M207 (not subtyped)	R-M207 (not subtyped)
948.2	South	Rio Grande do Sul	+	+	-	-	-	-	+	+	+	-	-	+	-1	-1	-1	-1	-1	-1	-1	-1	-1	-1	-1	-1	-1	-1	-1	-1	-1	-1	-1	-1	-1	-1	-1	-1	-1	-1	-1	-1	-1	M207 (not subtyped)	R-M207 (not subtyped)
cc100.2	South	Rio Grande do Sul	+	+	-	-	-	-	+	+	+	-	-	+	-1	-1	-1	-1	-1	-1	-1	-1	-1	-1	-1	-1	-1	-1	-1	-1	-1	-1	-1	-1	-1	-1	-1	-1	-1	-1	-1	-1	-1	M207 (not subtyped)	R-M207 (not subtyped)
cc116.2	South	Rio Grande do Sul	+	+	-	-	-	-	+	+	+	-	-	+	-1	-1	-1	-1	-1	-1	-1	-1	-1	-1	-1	-1	-1	-1	-1	-1	-1	-1	-1	-1	-1	-1	-1	-1	-1	-1	-1	-1	-1	M207 (not subtyped)	R-M207 (not subtyped)
cc120	South	Rio Grande do Sul	+	+	-	-	-	-	+	+	+	-	-	+	-1	-1	-1	-1	-1	-1	-1	-1	-1	-1	-1	-1	-1	-1	-1	-1	-1	-1	-1	-1	-1	-1	-1	-1	-1	-1	-1	-1	-1	M207 (not subtyped)	R-M207 (not subtyped)
cc122	South	Rio Grande do Sul	+	+	-	-	-	-	+	+	+	-	-	+	-1	-1	-1	-1	-1	-1	-1	-1	-1	-1	-1	-1	-1	-1	-1	-1	-1	-1	-1	-1	-1	-1	-1	-1	-1	-1	-1	-1	-1	M207 (not subtyped)	R-M207 (not subtyped)
cc134	South	Rio Grande do Sul	+	+	-	-	-	-	+	+	+	-	-	+	-1	-1	-1	-1	-1	-1	-1	-1	-1	-1	-1	-1	-1	-1	-1	-1	-1	-1	-1	-1	-1	-1	-1	-1	-1	-1	-1	-1	-1	M207 (not subtyped)	R-M207 (not subtyped)
cc16	South	Rio Grande do Sul	+	+	-	-	-	-	+	+	+	-	-	+	-1	-1	-1	-1	-1	-1	-1	-1	-1	-1	-1	-1	-1	-1	-1	-1	-1	-1	-1	-1	-1	-1	-1	-1	-1	-1	-1	-1	-1	M207 (not subtyped)	R-M207 (not subtyped)
cc28.2	South	Rio Grande do Sul	+	+	-	-	-	-	+	+	+	-	-	+	-1	-1	-1	-1	-1	-1	-1	-1	-1	-1	-1	-1	-1	-1	-1	-1	-1	-1	-1	-1	-1	-1	-1	-1	-1	-1	-1	-1	-1	M207 (not subtyped)	R-M207 (not subtyped)
cc280.1	South	Rio Grande do Sul	+	+	-	-	-	-	+	+	+	-	-	+	-1	-1	-1	-1	-1	-1	-1	-1	-1	-1	-1	-1	-1	-1	-1	-1	-1	-1	-1	-1	-1	-1	-1	-1	-1	-1	-1	-1	-1	M207 (not subtyped)	R-M207 (not subtyped)
cc35	South	Rio Grande do Sul	+	+	-	-	-	-	+	+	+	-	-	+	-1	-1	-1	-1	-1	-1	-1	-1	-1	-1	-1	-1	-1	-1	-1	-1	-1	-1	-1	-1	-1	-1	-1	-1	-1	-1	-1	-1	-1	M207 (not subtyped)	R-M207 (not subtyped)
cc41.2	South	Rio Grande do Sul	+	+	-	-	-	-	+	+	+	-	-	+	-1	-1	-1	-1	-1	-1	-1	-1	-1	-1	-1	-1	-1	-1	-1	-1	-1	-1	-1	-1	-1	-1	-1	-1	-1	-1	-1	-1	-1	M207 (not subtyped)	R-M207 (not subtyped)
cc42	South	Rio Grande do Sul	+	+	-	-	-	-	+	+	+	-	-	+	-1	-1	-1	-1	-1	-1	-1	-1	-1	-1	-1	-1	-1	-1	-1	-1	-1	-1	-1	-1	-1	-1	-1	-1	-1	-1	-1	-1	-1	M207 (not subtyped)	R-M207 (not subtyped)
cc448.2	South	Rio Grande do Sul	+	+	-	-	-	-	+	+	+	-	-	+	-1	-1	-1	-1	-1	-1	-1	-1	-1	-1	-1	-1	-1	-1	-1	-1	-1	-1	-1	-1	-1	-1	-1	-1	-1	-1	-1	-1	-1	M207 (not subtyped)	R-M207 (not subtyped)
cc50	South	Rio Grande do Sul	+	+	-	-	-	-	+	+	+	-	-	+	-1	-1	-1	-1	-1	-1	-1	-1	-1	-1	-1	-1	-1	-1	-1	-1	-1	-1	-1	-1	-1	-1	-1	-1	-1	-1	-1	-1	-1	M207 (not subtyped)	R-M207 (not subtyped)
cc70	South	Rio Grande do Sul	+	+	-	-	-	-	+	+	+	-	-	+	-1	-1	-1	-1	-1	-1	-1	-1	-1	-1	-1	-1	-1	-1	-1	-1	-1	-1	-1	-1	-1	-1	-1	-1	-1	-1	-1	-1	-1	M207 (not subtyped)	R-M207 (not subtyped)
cc74	South	Rio Grande do Sul	+	+	-	-	-	-	+	+	+	-	-	+	-1	-1	-1	-1	-1	-1	-1	-1	-1	-1	-1	-1	-1	-1	-1	-1	-1	-1	-1	-1	-1	-1	-1	-1	-1	-1	-1	-1	-1	M207 (not subtyped)	R-M207 (not subtyped)
cc78	South	Rio Grande do Sul	+	+	-	-	-	-	+	+	+	-	-	+	-1	-1	-1	-1	-1	-1	-1	-1	-1	-1	-1	-1	-1	-1	-1	-1	-1	-1	-1	-1	-1	-1	-1	-1	-1	-1	-1	-1	-1	M207 (not subtyped)	R-M207 (not subtyped)
cc80	South	Rio Grande do Sul	+	+	-	-	-	-	+	+	+	-	-	+	-1	-1	-1	-1	-1	-1	-1	-1	-1	-1	-1	-1	-1	-1	-1	-1	-1	-1	-1	-1	-1	-1	-1	-1	-1	-1	-1	-1	-1	M207 (not subtyped)	R-M207 (not subtyped)
cc82	South	Rio Grande do Sul	+	+	-	-	-	-	+	+	+	-	-	+	-1	-1	-1	-1	-1	-1	-1	-1	-1	-1	-1	-1	-1	-1	-1	-1	-1	-1	-1	-1	-1	-1	-1	-1	-1	-1	-1	-1	-1	M207 (not subtyped)	R-M207 (not subtyped)
cc86	South	Rio Grande do Sul	+	+	-	-	-	-	+	+	+	-	-	+	-1	-1	-1	-1	-1	-1	-1	-1	-1	-1	-1	-1	-1	-1	-1	-1	-1	-1	-1	-1	-1	-1	-1	-1	-1	-1	-1	-1	-1	M207 (not subtyped)	R-M207 (not subtyped)
CT14	South	Rio Grande do Sul	+	+	-	-	-	-	+	+	+	-	-	+	-1	-1	-1	-1	-1	-1	-1	-1	-1	-1	-1	-1	-1	-1	-1	-1	-1	-1	-1	-1	-1	-1	-1	-1	-1	-1	-1	-1	-1	M207 (not subtyped)	R-M207 (not subtyped)
CT30	South	Rio Grande do Sul	+	+	-	-	-	-	+	+	+	-	-	+	-1	-1	-1	-1	-1	-1	-1	-1	-1	-1	-1	-1	-1	-1	-1	-1	-1	-1	-1	-1	-1	-1	-1	-1	-1	-1	-1	-1	-1	M207 (not subtyped)	R-M207 (not subtyped)
RS098	South	Rio Grande do Sul	+	+	-	-	-	-	+	+	+	-	-	+	-1	-1	-1	-1	-1	-1	-1	-1	-1	-1	-1	-1	-1	-1	-1	-1	-1	-1	-1	-1	-1	-1	-1	-1	-1	-1	-1	-1	-1	M207 (not subtyped)	R-M207 (not subtyped)
RS292	South	Rio Grande do Sul	+	+	-	-	-	-	+	+	+	-	-	+	-1	-1	-1	-1	-1	-1	-1	-1	-1	-1	-1	-1	-1	-1	-1	-1	-1	-1	-1	-1	-1	-1	-1	-1	-1	-1	-1	-1	-1	M207 (not subtyped)	R-M207 (not subtyped)
RS330	South	Rio Grande do Sul	+	+	-	-	-	-	+	+	+	-	-	+	-1	-1	-1	-1	-1	-1	-1	-1	-1	-1	-1	-1	-1	-1	-1	-1	-1	-1	-1	-1	-1	-1	-1	-1	-1	-1	-1	-1	-1	M207 (not subtyped)	R-M207 (not subtyped)
RS503	South	Rio Grande do Sul	+	+	-	-	-	-	+	+	+	-	-	+	-1	-1	-1	-1	-1	-1	-1	-1	-1	-1	-1	-1	-1	-1	-1	-1	-1	-1	-1	-1	-1	-1	-1	-1	-1	-1	-1	-1	-1	M207 (not subtyped)	R-M207 (not subtyped)
RS510	South	Rio Grande do Sul	+	+	-	-	-	-	+	+	+	-	-	+	-1	-1	-1	-1	-1	-1	-1	-1	-1	-1	-1	-1	-1	-1	-1	-1	-1	-1	-1	-1	-1	-1	-1	-1	-1	-1	-1	-1	-1	M207 (not subtyped)	R-M207 (not subtyped)
RS711	South	Rio Grande do Sul	+	+	-	-	-	-	+	+	+	-	-	+	-1	-1	-1	-1	-1	-1	-1	-1	-1	-1	-1	-1	-1	-1	-1	-1	-1	-1	-1	-1	-1	-1	-1	-1	-1	-1	-1	-1	-1	M207 (not subtyped)	R-M207 (not subtyped)
RS747	South	Rio Grande do Sul	+	+	-	-	-	-	+	+	+	-	-	+	-1	-1	-1	-1	-1	-1	-1	-1	-1	-1	-1	-1	-1	-1	-1	-1	-1	-1	-1	-1	-1	-1	-1	-1	-1	-1	-1	-1	-1	M207 (not subtyped)	R-M207 (not subtyped)
RS768	South	Rio Grande do Sul	+	+	-	-	-	-	+	+	+	-	-	+	-1	-1	-1	-1	-1	-1	-1	-1	-1	-1	-1	-1	-1	-1	-1	-1	-1	-1	-1	-1	-1	-1	-1	-1	-1	-1	-1	-1	-1	M207 (not subtyped)	R-M207 (not subtyped)
RS789	South	Rio Grande do Sul	+	+	-	-	-	-	+	+	+	-	-	+	-1	-1	-1	-1	-1	-1	-1	-1	-1	-1	-1	-1	-1	-1	-1	-1	-1	-1	-1	-1	-1	-1	-1	-1	-1	-1	-1	-1	-1	M207 (not subtyped)	R-M207 (not subtyped)
RS795	South	Rio Grande do Sul	+	+	-	-	-	-	+	+	+	-	-	+	-1	-1	-1	-1	-1	-1	-1	-1	-1	-1	-1	-1	-1	-1	-1	-1	-1	-1	-1	-1	-1	-1	-1	-1	-1	-1	-1	-1	-1	M207 (not subtyped)	R-M207 (not subtyped)
RS828	South	Rio Grande do Sul	+	+	-	-	-	-	+	+	+	-	-	+	-1	-1	-1	-1	-1	-1	-1	-1	-1	-1	-1	-1	-1	-1	-1	-1	-1	-1	-1	-1	-1	-1	-1	-1	-1	-1	-1	-1	-1	M207 (not subtyped)	R-M207 (not subtyped)
RS842	South	Rio Grande do Sul	+	+	-	-	-	-	+	+	+	-	-	+	-1	-1	-1	-1	-1	-1	-1	-1	-1	-1	-1	-1	-1	-1	-1	-1	-1	-1	-1	-1	-1	-1	-1	-1	-1	-1	-1	-1	-1	M207 (not subtyped)	R-M207 (not subtyped)
RS869	South	Rio Grande do Sul	+	+	-	-	-	-	+	+	+	-	-	+	-1	-1	-1	-1	-1	-1	-1	-1	-1	-1	-1	-1	-1	-1	-1	-1	-1	-1	-1	-1	-1	-1	-1	-1	-1	-1	-1	-1	-1	M207 (not subtyped)	R-M207 (not subtyped)
RS876	South	Rio Grande do Sul	+	+	-	-	-	-	+	+	+	-	-	+	-1	-1	-1	-1	-1	-1	-1	-1	-1	-1	-1	-1	-1	-1	-1	-1	-1	-1	-1	-1	-1	-1	-1	-1	-1	-1	-1	-1	-1	M207 (not subtyped)	R-M207 (not subtyped)
RS878	South	Rio Grande do Sul	+	+	-	-	-	-	+	+	+	-	-	+	-1	-1	-1	-1	-1	-1	-1	-1	-1	-1	-1	-1	-1	-1	-1	-1	-1	-1	-1	-1	-1	-1	-1	-1	-1	-1	-1	-1	-1	M207 (not subtyped)	R-M207 (not subtyped)
RS892	South	Rio Grande do Sul	+	+	-	-	-	-	+	+	+	-	-	+	-1	-1	-1	-1	-1	-1	-1	-1	-1	-1	-1	-1	-1	-1	-1	-1	-1	-1	-1	-1	-1	-1	-1	-1	-1	-1	-1	-1	-1	M207 (not subtyped)	R-M207 (not subtyped)
RS908	South	Rio Grande do Sul	+	+	-	-	-	-	+	+	+	-	-	+	-1	-1	-1	-1	-1	-1	-1	-1	-1	-1	-1	-1	-1	-1	-1	-1	-1	-1	-1	-1	-1	-1	-1	-1	-1	-1	-1	-1	-1	M207 (not subtyped)	R-M207 (not subtyped)
RS924	South	Rio Grande do Sul	+	+	-	-	-	-	+	+	+	-	-	+	-1	-1	-1	-1	-1	-1	-1	-1	-1	-1	-1	-1	-1	-1	-1	-1	-1	-1	-1	-1	-1	-1	-1	-1	-1	-1	-1	-1	-1	M207 (not subtyped)	R-M207 (not subtyped)
RS925	South	Rio Grande do Sul	+	+	-	-	-	-	+	+	+	-	-	+	-1	-1	-1	-1	-1	-1	-1	-1	-1	-1	-1	-1	-1	-1	-1	-1	-1	-1	-1	-1	-1	-1	-1	-1	-1	-1	-1	-1	-1	M207 (not subtyped)	R-M207 (not subtyped)
RS936	South	Rio Grande do Sul	+	+	-	-	-	-	+	+	+	-	-	+	-1	-1	-1	-1	-1	-1	-1	-1	-1	-1	-1	-1	-1	-1	-1	-1	-1	-1	-1	-1	-1	-1	-1	-1	-1	-1	-1	-1	-1	M207 (not subtyped)	R-M207 (not subtyped)
RS942	South	Rio Grande do Sul	+	+	-	-	-	-	+	+	+	-	-	+	-1	-1	-1	-1	-1	-1	-1	-1	-1	-1	-1	-1	-1	-1	-1	-1	-1	-1	-1	-1	-1	-1	-1	-1	-1	-1	-1	-1	-1	M207 (not subtyped)	R-M207 (not subtyped)
RS986	South	Rio Grande do Sul	+	+	-	-	-	-	+	+	+	-	-	+	-1	-1	-1	-1	-1	-1	-1	-1	-1	-1	-1	-1	-1	-1	-1	-1	-1	-1	-1	-1	-1	-1	-1	-1	-1	-1	-1	-1	-1	M207 (not subtyped)	R-M207 (not subtyped)
MG24	South East	Minas Gerais	+	+	+	-	+	-	-	-	-	-	-	-	-1	-1	-1	+	-	+	-	-	-	+	-	-	+	-	-	-	-1	-1	-1	-1	-1	-1	-1	-1	-1	-1	-1	-1	-1	M123	E1b1b-M123
SP53	South East	São Paulo	+	+	+	-	+	-	-	-	-	-	-	-	-1	-1	-1	+	-	+	-	-	-	+	-	-	+	-	-	-	-1	-1	-1	-1	-1	-1	-1	-1	-1	-1	-1	-1	-1	M123	E1b1b-M123
MG107	South East	Minas Gerais	+	+	+	-	+	-	-	-	-	-	-	-	-1	-1	-1	+	-	+	+	-	+	-	-	-	-	-	-	-	-1	-1	-1	-1	-1	-1	-1	-1	-1	-1	-1	-1	-1	M191	E1b1a-M191
MG118	South East	Minas Gerais	+	+	+	-	+	-	-	-	-	-	-	-	-1	-1	-1	+	-	+	+	-	+	-	-	-	-	-	-	-	-1	-1	-1	-1	-1	-1	-1	-1	-1	-1	-1	-1	-1	M191	E1b1a-M191
SP181	South East	São Paulo	+	+	+	-	+	-	-	-	-	-	-	-	-1	-1	-1	+	-	+	+	-	+	-	-	-	-	-	-	-	-1	-1	-1	-1	-1	-1	-1	-1	-1	-1	-1	-1	-1	M191	E1b1a-M191
SP31	South East	São Paulo	+	+	+	-	+	-	-	-	-	-	-	-	-1	-1	-1	+	-	+	+	-	+	-	-	-	-	-	-	-	-1	-1	-1	-1	-1	-1	-1	-1	-1	-1	-1	-1	-1	M191	E1b1a-M191
SP43	South East	São Paulo	+	+	+	-	+	-	-	-	-	-	-	-	-1	-1	-1	+	-	+	+	-	+	-	-	-	-	-	-	-	-1	-1	-1	-1	-1	-1	-1	-1	-1	-1	-1	-1	-1	M191	E1b1a-M191
SP98	South East	São Paulo	+	+	+	-	+	-	-	-	-	-	-	-	-1	-1	-1	+	-	+	+	-	+	-	-	-	-	-	-	-	-1	-1	-1	-1	-1	-1	-1	-1	-1	-1	-1	-1	-1	M191	E1b1a-M191
MG110	South East	Minas Gerais	+	+	+	-	+	-	-	-	-	-	-	-	-1	-1	-1	+	-	+	+	-	-	-	-	-	-	-	-	-	-1	-1	-1	-1	-1	-1	-1	-1	-1	-1	-1	-1	-1	M2	E1b1a-M2*
MG19	South East	Minas Gerais	+	+	+	-	+	-	-	-	-	-	-	-	-1	-1	-1	+	-	+	+	-	-	-	-	-	-	-	-	-	-1	-1	-1	-1	-1	-1	-1	-1	-1	-1	-1	-1	-1	M2	E1b1a-M2*
MG42	South East	Minas Gerais	+	+	+	-	+	-	-	-	-	-	-	-	-1	-1	-1	+	-	+	+	-	-	-	-	-	-	-	-	-	-1	-1	-1	-1	-1	-1	-1	-1	-1	-1	-1	-1	-1	M2	E1b1a-M2*
MG46	South East	Minas Gerais	+	+	+	-	+	-	-	-	-	-	-	-	-1	-1	-1	+	-	+	+	-	-	-	-	-	-	-	-	-	-1	-1	-1	-1	-1	-1	-1	-1	-1	-1	-1	-1	-1	M2	E1b1a-M2*
MG90	South East	Minas Gerais	+	+	+	-	+	-	-	-	-	-	-	-	-1	-1	-1	+	-	+	+	-	-	-	-	-	-	-	-	-	-1	-1	-1	-1	-1	-1	-1	-1	-1	-1	-1	-1	-1	M2	E1b1a-M2*
SP129	South East	São Paulo	+	+	+	-	+	-	-	-	-	-	-	-	-1	-1	-1	+	-	+	+	-	-	-	-	-	-	-	-	-	-1	-1	-1	-1	-1	-1	-1	-1	-1	-1	-1	-1	-1	M2	E1b1a-M2*
SP15	South East	São Paulo	+	+	+	-	+	-	-	-	-	-	-	-	-1	-1	-1	+	-	+	+	-	-	-	-	-	-	-	-	-	-1	-1	-1	-1	-1	-1	-1	-1	-1	-1	-1	-1	-1	M2	E1b1a-M2*
SP167	South East	São Paulo	+	+	+	-	+	-	-	-	-	-	-	-	-1	-1	-1	+	-	+	+	-	-	-	-	-	-	-	-	-	-1	-1	-1	-1	-1	-1	-1	-1	-1	-1	-1	-1	-1	M2	E1b1a-M2*
SP200	South East	São Paulo	+	+	+	-	+	-	-	-	-	-	-	-	-1	-1	-1	+	-	+	+	-	-	-	-	-	-	-	-	-	-1	-1	-1	-1	-1	-1	-1	-1	-1	-1	-1	-1	-1	M2	E1b1a-M2*
SP24	South East	São Paulo	+	+	+	-	+	-	-	-	-	-	-	-	-1	-1	-1	+	-	+	+	-	-	-	-	-	-	-	-	-	-1	-1	-1	-1	-1	-1	-1	-1	-1	-1	-1	-1	-1	M2	E1b1a-M2*
SP245	South East	São Paulo	+	+	+	-	+	-	-	-	-	-	-	-	-1	-1	-1	+	-	+	+	-	-	-	-	-	-	-	-	-	-1	-1	-1	-1	-1	-1	-1	-1	-1	-1	-1	-1	-1	M2	E1b1a-M2*
SP32	South East	São Paulo	+	+	+	-	+	-	-	-	-	-	-	-	-1	-1	-1	+	-	+	+	-	-	-	-	-	-	-	-	-	-1	-1	-1	-1	-1	-1	-1	-1	-1	-1	-1	-1	-1	M2	E1b1a-M2*
SP92	South East	São Paulo	+	+	+	-	+	-	-	-	-	-	-	-	-1	-1	-1	+	-	+	+	-	-	-	-	-	-	-	-	-	-1	-1	-1	-1	-1	-1	-1	-1	-1	-1	-1	-1	-1	M2	E1b1a-M2*
SP95	South East	São Paulo	+	+	+	-	+	-	-	-	-	-	-	-	-1	-1	-1	+	-	+	+	-	-	-	-	-	-	-	-	-	-1	-1	-1	-1	-1	-1	-1	-1	-1	-1	-1	-1	-1	M2	E1b1a-M2*
SP121	South East	São Paulo	+	+	+	-	+	-	-	-	-	-	-	-	-1	-1	-1	+	-	+	-	-	-	+	-	-	-	-	-	-	-1	-1	-1	-1	-1	-1	-1	-1	-1	-1	-1	-1	-1	M35	E1b1b-M35
MG11	South East	Minas Gerais	+	+	+	-	+	-	-	-	-	-	-	-	-1	-1	-1	+	-	+	-	-	-	+	+	-	-	-	-	-	-1	-1	-1	-1	-1	-1	-1	-1	-1	-1	-1	-1	-1	M78	E1b1b-M78
MG119	South East	Minas Gerais	+	+	+	-	+	-	-	-	-	-	-	-	-1	-1	-1	+	-	+	-	-	-	+	+	-	-	-	-	-	-1	-1	-1	-1	-1	-1	-1	-1	-1	-1	-1	-1	-1	M78	E1b1b-M78
MG68	South East	Minas Gerais	+	+	+	-	+	-	-	-	-	-	-	-	-1	-1	-1	+	-	+	-	-	-	+	+	-	-	-	-	-	-1	-1	-1	-1	-1	-1	-1	-1	-1	-1	-1	-1	-1	M78	E1b1b-M78
MG81	South East	Minas Gerais	+	+	+	-	+	-	-	-	-	-	-	-	-1	-1	-1	+	-	+	-	-	-	+	+	-	-	-	-	-	-1	-1	-1	-1	-1	-1	-1	-1	-1	-1	-1	-1	-1	M78	E1b1b-M78
MG92	South East	Minas Gerais	+	+	+	-	+	-	-	-	-	-	-	-	-1	-1	-1	+	-	+	-	-	-	+	+	-	-	-	-	-	-1	-1	-1	-1	-1	-1	-1	-1	-1	-1	-1	-1	-1	M78	E1b1b-M78
SP107	South East	São Paulo	+	+	+	-	+	-	-	-	-	-	-	-	-1	-1	-1	+	-	+	-	-	-	+	+	-	-	-	-	-	-1	-1	-1	-1	-1	-1	-1	-1	-1	-1	-1	-1	-1	M78	E1b1b-M78
SP148	South East	São Paulo	+	+	+	-	+	-	-	-	-	-	-	-	-1	-1	-1	+	-	+	-	-	-	+	+	-	-	-	-	-	-1	-1	-1	-1	-1	-1	-1	-1	-1	-1	-1	-1	-1	M78	E1b1b-M78
SP202	South East	São Paulo	+	+	+	-	+	-	-	-	-	-	-	-	-1	-1	-1	+	-	+	-	-	-	+	+	-	-	-	-	-	-1	-1	-1	-1	-1	-1	-1	-1	-1	-1	-1	-1	-1	M78	E1b1b-M78
SP211	South East	São Paulo	+	+	+	-	+	-	-	-	-	-	-	-	-1	-1	-1	+	-	+	-	-	-	+	+	-	-	-	-	-	-1	-1	-1	-1	-1	-1	-1	-1	-1	-1	-1	-1	-1	M78	E1b1b-M78
SP233	South East	São Paulo	+	+	+	-	+	-	-	-	-	-	-	-	-1	-1	-1	+	-	+	-	-	-	+	+	-	-	-	-	-	-1	-1	-1	-1	-1	-1	-1	-1	-1	-1	-1	-1	-1	M78	E1b1b-M78
SP26	South East	São Paulo	+	+	+	-	+	-	-	-	-	-	-	-	-1	-1	-1	+	-	+	-	-	-	+	+	-	-	-	-	-	-1	-1	-1	-1	-1	-1	-1	-1	-1	-1	-1	-1	-1	M78	E1b1b-M78
SP30	South East	São Paulo	+	+	+	-	+	-	-	-	-	-	-	-	-1	-1	-1	+	-	+	-	-	-	+	+	-	-	-	-	-	-1	-1	-1	-1	-1	-1	-1	-1	-1	-1	-1	-1	-1	M78	E1b1b-M78
SP40	South East	São Paulo	+	+	+	-	+	-	-	-	-	-	-	-	-1	-1	-1	+	-	+	-	-	-	+	+	-	-	-	-	-	-1	-1	-1	-1	-1	-1	-1	-1	-1	-1	-1	-1	-1	M78	E1b1b-M78
SP97	South East	São Paulo	+	+	+	-	+	-	-	-	-	-	-	-	-1	-1	-1	+	-	+	-	-	-	+	+	-	-	-	-	-	-1	-1	-1	-1	-1	-1	-1	-1	-1	-1	-1	-1	-1	M78	E1b1b-M78
MG124	South East	Minas Gerais	+	+	+	-	+	-	-	-	-	-	-	-	-1	-1	-1	+	-	+	-	-	-	+	-	+	-	-	-	-	-1	-1	-1	-1	-1	-1	-1	-1	-1	-1	-1	-1	-1	M81	E1b1b-M81
MG52	South East	Minas Gerais	+	+	+	-	+	-	-	-	-	-	-	-	-1	-1	-1	+	-	+	-	-	-	+	-	+	-	-	-	-	-1	-1	-1	-1	-1	-1	-1	-1	-1	-1	-1	-1	-1	M81	E1b1b-M81
SP11	South East	São Paulo	+	+	+	-	+	-	-	-	-	-	-	-	-1	-1	-1	+	-	+	-	-	-	+	-	+	-	-	-	-	-1	-1	-1	-1	-1	-1	-1	-1	-1	-1	-1	-1	-1	M81	E1b1b-M81
SP122	South East	São Paulo	+	+	+	-	+	-	-	-	-	-	-	-	-1	-1	-1	+	-	+	-	-	-	+	-	+	-	-	-	-	-1	-1	-1	-1	-1	-1	-1	-1	-1	-1	-1	-1	-1	M81	E1b1b-M81
SP124	South East	São Paulo	+	+	+	-	+	-	-	-	-	-	-	-	-1	-1	-1	+	-	+	-	-	-	+	-	+	-	-	-	-	-1	-1	-1	-1	-1	-1	-1	-1	-1	-1	-1	-1	-1	M81	E1b1b-M81
SP152	South East	São Paulo	+	+	+	-	+	-	-	-	-	-	-	-	-1	-1	-1	+	-	+	-	-	-	+	-	+	-	-	-	-	-1	-1	-1	-1	-1	-1	-1	-1	-1	-1	-1	-1	-1	M81	E1b1b-M81
SP248	South East	São Paulo	+	+	+	-	+	-	-	-	-	-	-	-	-1	-1	-1	+	-	+	-	-	-	+	-	+	-	-	-	-	-1	-1	-1	-1	-1	-1	-1	-1	-1	-1	-1	-1	-1	M81	E1b1b-M81
SP82	South East	São Paulo	+	+	+	-	+	-	-	-	-	-	-	-	-1	-1	-1	+	-	+	-	-	-	+	-	+	-	-	-	-	-1	-1	-1	-1	-1	-1	-1	-1	-1	-1	-1	-1	-1	M81	E1b1b-M81
MG101	South East	Minas Gerais	+	+	+	-	+	-	-	-	-	-	-	-	-1	-1	-1	-1	-1	-1	-1	-1	-1	-1	-1	-1	-1	-1	-1	-1	-1	-1	-1	-1	-1	-1	-1	-1	-1	-1	-1	-1	-1	P170 (not subtyped)	E-E-P170 (not subtyped)
MG85	South East	Minas Gerais	+	+	+	-	+	-	-	-	-	-	-	-	-1	-1	-1	-1	-1	-1	-1	-1	-1	-1	-1	-1	-1	-1	-1	-1	-1	-1	-1	-1	-1	-1	-1	-1	-1	-1	-1	-1	-1	P170 (not subtyped)	E-E-P170 (not subtyped)
SP17	South East	São Paulo	+	+	+	-	+	-	-	-	-	-	-	-	-1	-1	-1	-1	-1	-1	-1	-1	-1	-1	-1	-1	-1	-1	-1	-1	-1	-1	-1	-1	-1	-1	-1	-1	-1	-1	-1	-1	-1	P170 (not subtyped)	E-E-P170 (not subtyped)
SP195	South East	São Paulo	+	+	+	-	+	-	-	-	-	-	-	-	-1	-1	-1	-1	-1	-1	-1	-1	-1	-1	-1	-1	-1	-1	-1	-1	-1	-1	-1	-1	-1	-1	-1	-1	-1	-1	-1	-1	-1	P170 (not subtyped)	E-E-P170 (not subtyped)
SP214	South East	São Paulo	+	+	+	-	+	-	-	-	-	-	-	-	-1	-1	-1	-1	-1	-1	-1	-1	-1	-1	-1	-1	-1	-1	-1	-1	-1	-1	-1	-1	-1	-1	-1	-1	-1	-1	-1	-1	-1	P170 (not subtyped)	E-E-P170 (not subtyped)
UB02	South East	Minas Gerais	+	+	+	-	+	-	-	-	-	-	-	-	-1	-1	-1	-1	-1	-1	-1	-1	-1	-1	-1	-1	-1	-1	-1	-1	-1	-1	-1	-1	-1	-1	-1	-1	-1	-1	-1	-1	-1	P170 (not subtyped)	E-E-P170 (not subtyped)
UB09	South East	Minas Gerais	+	+	+	-	+	-	-	-	-	-	-	-	-1	-1	-1	-1	-1	-1	-1	-1	-1	-1	-1	-1	-1	-1	-1	-1	-1	-1	-1	-1	-1	-1	-1	-1	-1	-1	-1	-1	-1	P170 (not subtyped)	E-E-P170 (not subtyped)
UB10	South East	Minas Gerais	+	+	+	-	+	-	-	-	-	-	-	-	-1	-1	-1	-1	-1	-1	-1	-1	-1	-1	-1	-1	-1	-1	-1	-1	-1	-1	-1	-1	-1	-1	-1	-1	-1	-1	-1	-1	-1	P170 (not subtyped)	E-E-P170 (not subtyped)
UB11	South East	Minas Gerais	+	+	+	-	+	-	-	-	-	-	-	-	-1	-1	-1	-1	-1	-1	-1	-1	-1	-1	-1	-1	-1	-1	-1	-1	-1	-1	-1	-1	-1	-1	-1	-1	-1	-1	-1	-1	-1	P170 (not subtyped)	E-E-P170 (not subtyped)
UB110	South East	Minas Gerais	+	+	+	-	+	-	-	-	-	-	-	-	-1	-1	-1	-1	-1	-1	-1	-1	-1	-1	-1	-1	-1	-1	-1	-1	-1	-1	-1	-1	-1	-1	-1	-1	-1	-1	-1	-1	-1	P170 (not subtyped)	E-E-P170 (not subtyped)
UB114	South East	Minas Gerais	+	+	+	-	+	-	-	-	-	-	-	-	-1	-1	-1	-1	-1	-1	-1	-1	-1	-1	-1	-1	-1	-1	-1	-1	-1	-1	-1	-1	-1	-1	-1	-1	-1	-1	-1	-1	-1	P170 (not subtyped)	E-E-P170 (not subtyped)
UB116	South East	Minas Gerais	+	+	+	-	+	-	-	-	-	-	-	-	-1	-1	-1	-1	-1	-1	-1	-1	-1	-1	-1	-1	-1	-1	-1	-1	-1	-1	-1	-1	-1	-1	-1	-1	-1	-1	-1	-1	-1	P170 (not subtyped)	E-E-P170 (not subtyped)
UB16	South East	Minas Gerais	+	+	+	-	+	-	-	-	-	-	-	-	-1	-1	-1	-1	-1	-1	-1	-1	-1	-1	-1	-1	-1	-1	-1	-1	-1	-1	-1	-1	-1	-1	-1	-1	-1	-1	-1	-1	-1	P170 (not subtyped)	E-E-P170 (not subtyped)
UB21	South East	Minas Gerais	+	+	+	-	+	-	-	-	-	-	-	-	-1	-1	-1	-1	-1	-1	-1	-1	-1	-1	-1	-1	-1	-1	-1	-1	-1	-1	-1	-1	-1	-1	-1	-1	-1	-1	-1	-1	-1	P170 (not subtyped)	E-E-P170 (not subtyped)
UB24	South East	Minas Gerais	+	+	+	-	+	-	-	-	-	-	-	-	-1	-1	-1	-1	-1	-1	-1	-1	-1	-1	-1	-1	-1	-1	-1	-1	-1	-1	-1	-1	-1	-1	-1	-1	-1	-1	-1	-1	-1	P170 (not subtyped)	E-E-P170 (not subtyped)
UB28	South East	Minas Gerais	+	+	+	-	+	-	-	-	-	-	-	-	-1	-1	-1	-1	-1	-1	-1	-1	-1	-1	-1	-1	-1	-1	-1	-1	-1	-1	-1	-1	-1	-1	-1	-1	-1	-1	-1	-1	-1	P170 (not subtyped)	E-E-P170 (not subtyped)
UB34	South East	Minas Gerais	+	+	+	-	+	-	-	-	-	-	-	-	-1	-1	-1	-1	-1	-1	-1	-1	-1	-1	-1	-1	-1	-1	-1	-1	-1	-1	-1	-1	-1	-1	-1	-1	-1	-1	-1	-1	-1	P170 (not subtyped)	E-E-P170 (not subtyped)
UB35	South East	Minas Gerais	+	+	+	-	+	-	-	-	-	-	-	-	-1	-1	-1	-1	-1	-1	-1	-1	-1	-1	-1	-1	-1	-1	-1	-1	-1	-1	-1	-1	-1	-1	-1	-1	-1	-1	-1	-1	-1	P170 (not subtyped)	E-E-P170 (not subtyped)
UB37	South East	Minas Gerais	+	+	+	-	+	-	-	-	-	-	-	-	-1	-1	-1	-1	-1	-1	-1	-1	-1	-1	-1	-1	-1	-1	-1	-1	-1	-1	-1	-1	-1	-1	-1	-1	-1	-1	-1	-1	-1	P170 (not subtyped)	E-E-P170 (not subtyped)
UB38	South East	Minas Gerais	+	+	+	-	+	-	-	-	-	-	-	-	-1	-1	-1	-1	-1	-1	-1	-1	-1	-1	-1	-1	-1	-1	-1	-1	-1	-1	-1	-1	-1	-1	-1	-1	-1	-1	-1	-1	-1	P170 (not subtyped)	E-E-P170 (not subtyped)
UB44	South East	Minas Gerais	+	+	+	-	+	-	-	-	-	-	-	-	-1	-1	-1	-1	-1	-1	-1	-1	-1	-1	-1	-1	-1	-1	-1	-1	-1	-1	-1	-1	-1	-1	-1	-1	-1	-1	-1	-1	-1	P170 (not subtyped)	E-E-P170 (not subtyped)
UB50	South East	Minas Gerais	+	+	+	-	+	-	-	-	-	-	-	-	-1	-1	-1	-1	-1	-1	-1	-1	-1	-1	-1	-1	-1	-1	-1	-1	-1	-1	-1	-1	-1	-1	-1	-1	-1	-1	-1	-1	-1	P170 (not subtyped)	E-E-P170 (not subtyped)
UB62	South East	Minas Gerais	+	+	+	-	+	-	-	-	-	-	-	-	-1	-1	-1	-1	-1	-1	-1	-1	-1	-1	-1	-1	-1	-1	-1	-1	-1	-1	-1	-1	-1	-1	-1	-1	-1	-1	-1	-1	-1	P170 (not subtyped)	E-E-P170 (not subtyped)
UB66	South East	Minas Gerais	+	+	+	-	+	-	-	-	-	-	-	-	-1	-1	-1	-1	-1	-1	-1	-1	-1	-1	-1	-1	-1	-1	-1	-1	-1	-1	-1	-1	-1	-1	-1	-1	-1	-1	-1	-1	-1	P170 (not subtyped)	E-E-P170 (not subtyped)
UB68	South East	Minas Gerais	+	+	+	-	+	-	-	-	-	-	-	-	-1	-1	-1	-1	-1	-1	-1	-1	-1	-1	-1	-1	-1	-1	-1	-1	-1	-1	-1	-1	-1	-1	-1	-1	-1	-1	-1	-1	-1	P170 (not subtyped)	E-E-P170 (not subtyped)
UB71	South East	Minas Gerais	+	+	+	-	+	-	-	-	-	-	-	-	-1	-1	-1	-1	-1	-1	-1	-1	-1	-1	-1	-1	-1	-1	-1	-1	-1	-1	-1	-1	-1	-1	-1	-1	-1	-1	-1	-1	-1	P170 (not subtyped)	E-E-P170 (not subtyped)
UB73	South East	Minas Gerais	+	+	+	-	+	-	-	-	-	-	-	-	-1	-1	-1	-1	-1	-1	-1	-1	-1	-1	-1	-1	-1	-1	-1	-1	-1	-1	-1	-1	-1	-1	-1	-1	-1	-1	-1	-1	-1	P170 (not subtyped)	E-E-P170 (not subtyped)
UB75	South East	Minas Gerais	+	+	+	-	+	-	-	-	-	-	-	-	-1	-1	-1	-1	-1	-1	-1	-1	-1	-1	-1	-1	-1	-1	-1	-1	-1	-1	-1	-1	-1	-1	-1	-1	-1	-1	-1	-1	-1	P170 (not subtyped)	E-E-P170 (not subtyped)
UB76	South East	Minas Gerais	+	+	+	-	+	-	-	-	-	-	-	-	-1	-1	-1	-1	-1	-1	-1	-1	-1	-1	-1	-1	-1	-1	-1	-1	-1	-1	-1	-1	-1	-1	-1	-1	-1	-1	-1	-1	-1	P170 (not subtyped)	E-E-P170 (not subtyped)
UB77	South East	Minas Gerais	+	+	+	-	+	-	-	-	-	-	-	-	-1	-1	-1	-1	-1	-1	-1	-1	-1	-1	-1	-1	-1	-1	-1	-1	-1	-1	-1	-1	-1	-1	-1	-1	-1	-1	-1	-1	-1	P170 (not subtyped)	E-E-P170 (not subtyped)
UB82	South East	Minas Gerais	+	+	+	-	+	-	-	-	-	-	-	-	-1	-1	-1	-1	-1	-1	-1	-1	-1	-1	-1	-1	-1	-1	-1	-1	-1	-1	-1	-1	-1	-1	-1	-1	-1	-1	-1	-1	-1	P170 (not subtyped)	E-E-P170 (not subtyped)
UB90	South East	Minas Gerais	+	+	+	-	+	-	-	-	-	-	-	-	-1	-1	-1	-1	-1	-1	-1	-1	-1	-1	-1	-1	-1	-1	-1	-1	-1	-1	-1	-1	-1	-1	-1	-1	-1	-1	-1	-1	-1	P170 (not subtyped)	E-E-P170 (not subtyped)
UB93	South East	Minas Gerais	+	+	+	-	+	-	-	-	-	-	-	-	-1	-1	-1	-1	-1	-1	-1	-1	-1	-1	-1	-1	-1	-1	-1	-1	-1	-1	-1	-1	-1	-1	-1	-1	-1	-1	-1	-1	-1	P170 (not subtyped)	E-E-P170 (not subtyped)
UB95	South East	Minas Gerais	+	+	+	-	+	-	-	-	-	-	-	-	-1	-1	-1	-1	-1	-1	-1	-1	-1	-1	-1	-1	-1	-1	-1	-1	-1	-1	-1	-1	-1	-1	-1	-1	-1	-1	-1	-1	-1	P170 (not subtyped)	E-E-P170 (not subtyped)
MG121	South East	Minas Gerais	+	+	-	-	-	-	+	-	-	-	-	-	+	-	-	-1	-1	-1	-1	-1	-1	-1	-1	-1	-1	-1	-1	-1	-1	-1	-1	-1	-1	-1	-1	-1	-1	-1	-1	-1	-1	M201	G-M201
MG21	South East	Minas Gerais	+	+	-	-	-	-	+	-	-	-	-	-	+	-	-	-1	-1	-1	-1	-1	-1	-1	-1	-1	-1	-1	-1	-1	-1	-1	-1	-1	-1	-1	-1	-1	-1	-1	-1	-1	-1	M201	G-M201
MG33	South East	Minas Gerais	+	+	-	-	-	-	+	-	-	-	-	-	+	-	-	-1	-1	-1	-1	-1	-1	-1	-1	-1	-1	-1	-1	-1	-1	-1	-1	-1	-1	-1	-1	-1	-1	-1	-1	-1	-1	M201	G-M201
MG49	South East	Minas Gerais	+	+	-	-	-	-	+	-	-	-	-	-	+	-	-	-1	-1	-1	-1	-1	-1	-1	-1	-1	-1	-1	-1	-1	-1	-1	-1	-1	-1	-1	-1	-1	-1	-1	-1	-1	-1	M201	G-M201
SP118	South East	São Paulo	+	+	-	-	-	-	+	-	-	-	-	-	+	-	-	-1	-1	-1	-1	-1	-1	-1	-1	-1	-1	-1	-1	-1	-1	-1	-1	-1	-1	-1	-1	-1	-1	-1	-1	-1	-1	M201	G-M201
SP138	South East	São Paulo	+	+	-	-	-	-	+	-	-	-	-	-	+	-	-	-1	-1	-1	-1	-1	-1	-1	-1	-1	-1	-1	-1	-1	-1	-1	-1	-1	-1	-1	-1	-1	-1	-1	-1	-1	-1	M201	G-M201
SP161	South East	São Paulo	+	+	-	-	-	-	+	-	-	-	-	-	+	-	-	-1	-1	-1	-1	-1	-1	-1	-1	-1	-1	-1	-1	-1	-1	-1	-1	-1	-1	-1	-1	-1	-1	-1	-1	-1	-1	M201	G-M201
SP183	South East	São Paulo	+	+	-	-	-	-	+	-	-	-	-	-	+	-	-	-1	-1	-1	-1	-1	-1	-1	-1	-1	-1	-1	-1	-1	-1	-1	-1	-1	-1	-1	-1	-1	-1	-1	-1	-1	-1	M201	G-M201
SP77	South East	São Paulo	+	+	-	-	-	-	+	-	-	-	-	-	+	-	-	-1	-1	-1	-1	-1	-1	-1	-1	-1	-1	-1	-1	-1	-1	-1	-1	-1	-1	-1	-1	-1	-1	-1	-1	-1	-1	M201	G-M201
MG114	South East	Minas Gerais	+	+	-	-	-	-	+	-	-	-	-	-	-	+	-	-1	-1	-1	-1	-1	-1	-1	-1	-1	-1	-1	-1	-1	-1	-1	-1	-1	-1	-1	-1	-1	-1	-1	-1	-1	-1	M170	I-M170
MG28	South East	Minas Gerais	+	+	-	-	-	-	+	-	-	-	-	-	-	+	-	-1	-1	-1	-1	-1	-1	-1	-1	-1	-1	-1	-1	-1	-1	-1	-1	-1	-1	-1	-1	-1	-1	-1	-1	-1	-1	M170	I-M170
MG34	South East	Minas Gerais	+	+	-	-	-	-	+	-	-	-	-	-	-	+	-	-1	-1	-1	-1	-1	-1	-1	-1	-1	-1	-1	-1	-1	-1	-1	-1	-1	-1	-1	-1	-1	-1	-1	-1	-1	-1	M170	I-M170
MG60	South East	Minas Gerais	+	+	-	-	-	-	+	-	-	-	-	-	-	+	-	-1	-1	-1	-1	-1	-1	-1	-1	-1	-1	-1	-1	-1	-1	-1	-1	-1	-1	-1	-1	-1	-1	-1	-1	-1	-1	M170	I-M170
SP113	South East	São Paulo	+	+	-	-	-	-	+	-	-	-	-	-	-	+	-	-1	-1	-1	-1	-1	-1	-1	-1	-1	-1	-1	-1	-1	-1	-1	-1	-1	-1	-1	-1	-1	-1	-1	-1	-1	-1	M170	I-M170
SP144	South East	São Paulo	+	+	-	-	-	-	+	-	-	-	-	-	-	+	-	-1	-1	-1	-1	-1	-1	-1	-1	-1	-1	-1	-1	-1	-1	-1	-1	-1	-1	-1	-1	-1	-1	-1	-1	-1	-1	M170	I-M170
SP145	South East	São Paulo	+	+	-	-	-	-	+	-	-	-	-	-	-	+	-	-1	-1	-1	-1	-1	-1	-1	-1	-1	-1	-1	-1	-1	-1	-1	-1	-1	-1	-1	-1	-1	-1	-1	-1	-1	-1	M170	I-M170
SP164	South East	São Paulo	+	+	-	-	-	-	+	-	-	-	-	-	-	+	-	-1	-1	-1	-1	-1	-1	-1	-1	-1	-1	-1	-1	-1	-1	-1	-1	-1	-1	-1	-1	-1	-1	-1	-1	-1	-1	M170	I-M170
SP173	South East	São Paulo	+	+	-	-	-	-	+	-	-	-	-	-	-	+	-	-1	-1	-1	-1	-1	-1	-1	-1	-1	-1	-1	-1	-1	-1	-1	-1	-1	-1	-1	-1	-1	-1	-1	-1	-1	-1	M170	I-M170
SP180	South East	São Paulo	+	+	-	-	-	-	+	-	-	-	-	-	-	+	-	-1	-1	-1	-1	-1	-1	-1	-1	-1	-1	-1	-1	-1	-1	-1	-1	-1	-1	-1	-1	-1	-1	-1	-1	-1	-1	M170	I-M170
SP188	South East	São Paulo	+	+	-	-	-	-	+	-	-	-	-	-	-	+	-	-1	-1	-1	-1	-1	-1	-1	-1	-1	-1	-1	-1	-1	-1	-1	-1	-1	-1	-1	-1	-1	-1	-1	-1	-1	-1	M170	I-M170
SP204	South East	São Paulo	+	+	-	-	-	-	+	-	-	-	-	-	-	+	-	-1	-1	-1	-1	-1	-1	-1	-1	-1	-1	-1	-1	-1	-1	-1	-1	-1	-1	-1	-1	-1	-1	-1	-1	-1	-1	M170	I-M170
SP219	South East	São Paulo	+	+	-	-	-	-	+	-	-	-	-	-	-	+	-	-1	-1	-1	-1	-1	-1	-1	-1	-1	-1	-1	-1	-1	-1	-1	-1	-1	-1	-1	-1	-1	-1	-1	-1	-1	-1	M170	I-M170
SP237	South East	São Paulo	+	+	-	-	-	-	+	-	-	-	-	-	-	+	-	-1	-1	-1	-1	-1	-1	-1	-1	-1	-1	-1	-1	-1	-1	-1	-1	-1	-1	-1	-1	-1	-1	-1	-1	-1	-1	M170	I-M170
SP46	South East	São Paulo	+	+	-	-	-	-	+	-	-	-	-	-	-	+	-	-1	-1	-1	-1	-1	-1	-1	-1	-1	-1	-1	-1	-1	-1	-1	-1	-1	-1	-1	-1	-1	-1	-1	-1	-1	-1	M170	I-M170
SP61	South East	São Paulo	+	+	-	-	-	-	+	-	-	-	-	-	-	+	-	-1	-1	-1	-1	-1	-1	-1	-1	-1	-1	-1	-1	-1	-1	-1	-1	-1	-1	-1	-1	-1	-1	-1	-1	-1	-1	M170	I-M170
SP94	South East	São Paulo	+	+	-	-	-	-	+	-	-	-	-	-	-	+	-	-1	-1	-1	-1	-1	-1	-1	-1	-1	-1	-1	-1	-1	-1	-1	-1	-1	-1	-1	-1	-1	-1	-1	-1	-1	-1	M170	I-M170
SP99	South East	São Paulo	+	+	-	-	-	-	+	-	-	-	-	-	-	+	-	-1	-1	-1	-1	-1	-1	-1	-1	-1	-1	-1	-1	-1	-1	-1	-1	-1	-1	-1	-1	-1	-1	-1	-1	-1	-1	M170	I-M170
UB108	South East	Minas Gerais	+	+	-	-	-	-	+	-	-	-	-	-	-	+	-	-1	-1	-1	-1	-1	-1	-1	-1	-1	-1	-1	-1	-1	-1	-1	-1	-1	-1	-1	-1	-1	-1	-1	-1	-1	-1	M170	I-M170
UB20	South East	Minas Gerais	+	+	-	-	-	-	+	-	-	-	-	-	-	+	-	-1	-1	-1	-1	-1	-1	-1	-1	-1	-1	-1	-1	-1	-1	-1	-1	-1	-1	-1	-1	-1	-1	-1	-1	-1	-1	M170	I-M170
UB22	South East	Minas Gerais	+	+	-	-	-	-	+	-	-	-	-	-	-	+	-	-1	-1	-1	-1	-1	-1	-1	-1	-1	-1	-1	-1	-1	-1	-1	-1	-1	-1	-1	-1	-1	-1	-1	-1	-1	-1	M170	I-M170
UB30	South East	Minas Gerais	+	+	-	-	-	-	+	-	-	-	-	-	-	+	-	-1	-1	-1	-1	-1	-1	-1	-1	-1	-1	-1	-1	-1	-1	-1	-1	-1	-1	-1	-1	-1	-1	-1	-1	-1	-1	M170	I-M170
UB45	South East	Minas Gerais	+	+	-	-	-	-	+	-	-	-	-	-	-	+	-	-1	-1	-1	-1	-1	-1	-1	-1	-1	-1	-1	-1	-1	-1	-1	-1	-1	-1	-1	-1	-1	-1	-1	-1	-1	-1	M170	I-M170
UB59	South East	Minas Gerais	+	+	-	-	-	-	+	-	-	-	-	-	-	+	-	-1	-1	-1	-1	-1	-1	-1	-1	-1	-1	-1	-1	-1	-1	-1	-1	-1	-1	-1	-1	-1	-1	-1	-1	-1	-1	M170	I-M170
UB61	South East	Minas Gerais	+	+	-	-	-	-	+	-	-	-	-	-	-	+	-	-1	-1	-1	-1	-1	-1	-1	-1	-1	-1	-1	-1	-1	-1	-1	-1	-1	-1	-1	-1	-1	-1	-1	-1	-1	-1	M170	I-M170
UB84	South East	Minas Gerais	+	+	-	-	-	-	+	-	-	-	-	-	-	+	-	-1	-1	-1	-1	-1	-1	-1	-1	-1	-1	-1	-1	-1	-1	-1	-1	-1	-1	-1	-1	-1	-1	-1	-1	-1	-1	M170	I-M170
UB96	South East	Minas Gerais	+	+	-	-	-	-	+	-	-	-	-	-	-	+	-	-1	-1	-1	-1	-1	-1	-1	-1	-1	-1	-1	-1	-1	-1	-1	-1	-1	-1	-1	-1	-1	-1	-1	-1	-1	-1	M170	I-M170
MG03	South East	Minas Gerais	+	+	-	-	-	-	+	-	-	-	-	-	-	-	+	-1	-1	-1	-1	-1	-1	-1	-1	-1	-1	-1	-1	-1	-1	-1	-1	-1	-1	-1	-1	-1	-1	-1	-1	-1	-1	P209	P-M209
MG111	South East	Minas Gerais	+	+	-	-	-	-	+	-	-	-	-	-	-	-	+	-1	-1	-1	-1	-1	-1	-1	-1	-1	-1	-1	-1	-1	-1	-1	-1	-1	-1	-1	-1	-1	-1	-1	-1	-1	-1	P209	P-M209
MG122	South East	Minas Gerais	+	+	-	-	-	-	+	-	-	-	-	-	-	-	+	-1	-1	-1	-1	-1	-1	-1	-1	-1	-1	-1	-1	-1	-1	-1	-1	-1	-1	-1	-1	-1	-1	-1	-1	-1	-1	P209	P-M209
MG135	South East	Minas Gerais	+	+	-	-	-	-	+	-	-	-	-	-	-	-	+	-1	-1	-1	-1	-1	-1	-1	-1	-1	-1	-1	-1	-1	-1	-1	-1	-1	-1	-1	-1	-1	-1	-1	-1	-1	-1	P209	P-M209
MG140	South East	Minas Gerais	+	+	-	-	-	-	+	-	-	-	-	-	-	-	+	-1	-1	-1	-1	-1	-1	-1	-1	-1	-1	-1	-1	-1	-1	-1	-1	-1	-1	-1	-1	-1	-1	-1	-1	-1	-1	P209	P-M209
MG70	South East	Minas Gerais	+	+	-	-	-	-	+	-	-	-	-	-	-	-	+	-1	-1	-1	-1	-1	-1	-1	-1	-1	-1	-1	-1	-1	-1	-1	-1	-1	-1	-1	-1	-1	-1	-1	-1	-1	-1	P209	P-M209
MG76	South East	Minas Gerais	+	+	-	-	-	-	+	-	-	-	-	-	-	-	+	-1	-1	-1	-1	-1	-1	-1	-1	-1	-1	-1	-1	-1	-1	-1	-1	-1	-1	-1	-1	-1	-1	-1	-1	-1	-1	P209	P-M209
MG91	South East	Minas Gerais	+	+	-	-	-	-	+	-	-	-	-	-	-	-	+	-1	-1	-1	-1	-1	-1	-1	-1	-1	-1	-1	-1	-1	-1	-1	-1	-1	-1	-1	-1	-1	-1	-1	-1	-1	-1	P209	P-M209
MG94	South East	Minas Gerais	+	+	-	-	-	-	+	-	-	-	-	-	-	-	+	-1	-1	-1	-1	-1	-1	-1	-1	-1	-1	-1	-1	-1	-1	-1	-1	-1	-1	-1	-1	-1	-1	-1	-1	-1	-1	P209	P-M209
SP114	South East	São Paulo	+	+	-	-	-	-	+	-	-	-	-	-	-	-	+	-1	-1	-1	-1	-1	-1	-1	-1	-1	-1	-1	-1	-1	-1	-1	-1	-1	-1	-1	-1	-1	-1	-1	-1	-1	-1	P209	P-M209
SP125	South East	São Paulo	+	+	-	-	-	-	+	-	-	-	-	-	-	-	+	-1	-1	-1	-1	-1	-1	-1	-1	-1	-1	-1	-1	-1	-1	-1	-1	-1	-1	-1	-1	-1	-1	-1	-1	-1	-1	P209	P-M209
SP132	South East	São Paulo	+	+	-	-	-	-	+	-	-	-	-	-	-	-	+	-1	-1	-1	-1	-1	-1	-1	-1	-1	-1	-1	-1	-1	-1	-1	-1	-1	-1	-1	-1	-1	-1	-1	-1	-1	-1	P209	P-M209
SP143	South East	São Paulo	+	+	-	-	-	-	+	-	-	-	-	-	-	-	+	-1	-1	-1	-1	-1	-1	-1	-1	-1	-1	-1	-1	-1	-1	-1	-1	-1	-1	-1	-1	-1	-1	-1	-1	-1	-1	P209	P-M209
SP157	South East	São Paulo	+	+	-	-	-	-	+	-	-	-	-	-	-	-	+	-1	-1	-1	-1	-1	-1	-1	-1	-1	-1	-1	-1	-1	-1	-1	-1	-1	-1	-1	-1	-1	-1	-1	-1	-1	-1	P209	P-M209
SP175	South East	São Paulo	+	+	-	-	-	-	+	-	-	-	-	-	-	-	+	-1	-1	-1	-1	-1	-1	-1	-1	-1	-1	-1	-1	-1	-1	-1	-1	-1	-1	-1	-1	-1	-1	-1	-1	-1	-1	P209	P-M209
SP45	South East	São Paulo	+	+	-	-	-	-	+	-	-	-	-	-	-	-	+	-1	-1	-1	-1	-1	-1	-1	-1	-1	-1	-1	-1	-1	-1	-1	-1	-1	-1	-1	-1	-1	-1	-1	-1	-1	-1	P209	P-M209
SP62	South East	São Paulo	+	+	-	-	-	-	+	-	-	-	-	-	-	-	+	-1	-1	-1	-1	-1	-1	-1	-1	-1	-1	-1	-1	-1	-1	-1	-1	-1	-1	-1	-1	-1	-1	-1	-1	-1	-1	P209	P-M209
SP73	South East	São Paulo	+	+	-	-	-	-	+	-	-	-	-	-	-	-	+	-1	-1	-1	-1	-1	-1	-1	-1	-1	-1	-1	-1	-1	-1	-1	-1	-1	-1	-1	-1	-1	-1	-1	-1	-1	-1	P209	P-M209
SP79	South East	São Paulo	+	+	-	-	-	-	+	-	-	-	-	-	-	-	+	-1	-1	-1	-1	-1	-1	-1	-1	-1	-1	-1	-1	-1	-1	-1	-1	-1	-1	-1	-1	-1	-1	-1	-1	-1	-1	P209	P-M209
SP89	South East	São Paulo	+	+	-	-	-	-	+	-	-	-	-	-	-	-	+	-1	-1	-1	-1	-1	-1	-1	-1	-1	-1	-1	-1	-1	-1	-1	-1	-1	-1	-1	-1	-1	-1	-1	-1	-1	-1	P209	P-M209
UB113	South East	Minas Gerais	+	+	-	-	-	-	+	-	-	-	-	-	-	-	+	-1	-1	-1	-1	-1	-1	-1	-1	-1	-1	-1	-1	-1	-1	-1	-1	-1	-1	-1	-1	-1	-1	-1	-1	-1	-1	P209	P-M209
UB115	South East	Minas Gerais	+	+	-	-	-	-	+	-	-	-	-	-	-	-	+	-1	-1	-1	-1	-1	-1	-1	-1	-1	-1	-1	-1	-1	-1	-1	-1	-1	-1	-1	-1	-1	-1	-1	-1	-1	-1	P209	P-M209
UB27	South East	Minas Gerais	+	+	-	-	-	-	+	-	-	-	-	-	-	-	+	-1	-1	-1	-1	-1	-1	-1	-1	-1	-1	-1	-1	-1	-1	-1	-1	-1	-1	-1	-1	-1	-1	-1	-1	-1	-1	P209	P-M209
UB32	South East	Minas Gerais	+	+	-	-	-	-	+	-	-	-	-	-	-	-	+	-1	-1	-1	-1	-1	-1	-1	-1	-1	-1	-1	-1	-1	-1	-1	-1	-1	-1	-1	-1	-1	-1	-1	-1	-1	-1	P209	P-M209
UB46	South East	Minas Gerais	+	+	-	-	-	-	+	-	-	-	-	-	-	-	+	-1	-1	-1	-1	-1	-1	-1	-1	-1	-1	-1	-1	-1	-1	-1	-1	-1	-1	-1	-1	-1	-1	-1	-1	-1	-1	P209	P-M209
UB47	South East	Minas Gerais	+	+	-	-	-	-	+	-	-	-	-	-	-	-	+	-1	-1	-1	-1	-1	-1	-1	-1	-1	-1	-1	-1	-1	-1	-1	-1	-1	-1	-1	-1	-1	-1	-1	-1	-1	-1	P209	P-M209
UB48	South East	Minas Gerais	+	+	-	-	-	-	+	-	-	-	-	-	-	-	+	-1	-1	-1	-1	-1	-1	-1	-1	-1	-1	-1	-1	-1	-1	-1	-1	-1	-1	-1	-1	-1	-1	-1	-1	-1	-1	P209	P-M209
UB52	South East	Minas Gerais	+	+	-	-	-	-	+	-	-	-	-	-	-	-	+	-1	-1	-1	-1	-1	-1	-1	-1	-1	-1	-1	-1	-1	-1	-1	-1	-1	-1	-1	-1	-1	-1	-1	-1	-1	-1	P209	P-M209
UB78	South East	Minas Gerais	+	+	-	-	-	-	+	-	-	-	-	-	-	-	+	-1	-1	-1	-1	-1	-1	-1	-1	-1	-1	-1	-1	-1	-1	-1	-1	-1	-1	-1	-1	-1	-1	-1	-1	-1	-1	P209	P-M209
UB80	South East	Minas Gerais	+	+	-	-	-	-	+	-	-	-	-	-	-	-	+	-1	-1	-1	-1	-1	-1	-1	-1	-1	-1	-1	-1	-1	-1	-1	-1	-1	-1	-1	-1	-1	-1	-1	-1	-1	-1	P209	P-M209
UB88	South East	Minas Gerais	+	+	-	-	-	-	+	-	-	-	-	-	-	-	+	-1	-1	-1	-1	-1	-1	-1	-1	-1	-1	-1	-1	-1	-1	-1	-1	-1	-1	-1	-1	-1	-1	-1	-1	-1	-1	P209	P-M209
MG08	South East	Minas Gerais	+	+	-	-	-	-	+	+	-	-	-	-	-1	-1	-1	-1	-1	-1	-1	-1	-1	-1	-1	-1	-1	-1	-1	-1	-1	-1	-1	-1	-1	-1	-1	-1	-1	-1	-1	-1	-1	M9 (not subtyped)	KLT-M9 (not subtyped)
SP58	South East	São Paulo	+	+	-	-	-	-	+	+	-	-	-	-	-1	-1	-1	-1	-1	-1	-1	-1	-1	-1	-1	-1	-1	-1	-1	-1	-1	-1	-1	-1	-1	-1	-1	-1	-1	-1	-1	-1	-1	M9 (not subtyped)	KLT-M9 (not subtyped)
MG27	South East	Minas Gerais	+	+	-	-	-	-	+	+	-	-	-	-	-1	-1	-1	-1	-1	-1	-1	-1	-1	-1	-1	-1	-1	-1	-1	-1	-1	-1	-1	-1	-1	-1	-1	-1	-1	-1	-1	-1	-1	M9 (not subtyped)	KLT-M9 (not subtyped)
MG55	South East	Minas Gerais	+	+	-	-	-	-	+	+	-	-	-	-	-1	-1	-1	-1	-1	-1	-1	-1	-1	-1	-1	-1	-1	-1	-1	-1	-1	-1	-1	-1	-1	-1	-1	-1	-1	-1	-1	-1	-1	M9 (not subtyped)	KLT-M9 (not subtyped)
SP207	South East	São Paulo	+	+	-	-	-	-	+	+	-	-	-	-	-1	-1	-1	-1	-1	-1	-1	-1	-1	-1	-1	-1	-1	-1	-1	-1	-1	-1	-1	-1	-1	-1	-1	-1	-1	-1	-1	-1	-1	M9 (not subtyped)	KLT-M9 (not subtyped)
UB100	South East	Minas Gerais	+	+	-	-	-	-	+	+	-	-	-	-	-1	-1	-1	-1	-1	-1	-1	-1	-1	-1	-1	-1	-1	-1	-1	-1	-1	-1	-1	-1	-1	-1	-1	-1	-1	-1	-1	-1	-1	M9 (not subtyped)	KLT-M9 (not subtyped)
UB79	South East	Minas Gerais	+	+	-	-	-	-	+	+	-	-	-	-	-1	-1	-1	-1	-1	-1	-1	-1	-1	-1	-1	-1	-1	-1	-1	-1	-1	-1	-1	-1	-1	-1	-1	-1	-1	-1	-1	-1	-1	M9 (not subtyped)	KLT-M9 (not subtyped)
318	South East	São Paulo	+	+	-	-	-	-	+	+	+	+	+	-	-1	-1	-1	-1	-1	-1	-1	-1	-1	-1	-1	-1	-1	-1	-1	-1	-1	-1	-1	-1	-1	-1	-1	-1	+	+	-	-	-	M3	Q1a2-M3*
364	South East	São Paulo	+	+	-	-	-	-	+	+	+	+	+	-	-1	-1	-1	-1	-1	-1	-1	-1	-1	-1	-1	-1	-1	-1	-1	-1	-1	-1	-1	-1	-1	-1	-1	-1	+	+	-	-	-	M3	Q1a2-M3*
214-2	South East	São Paulo	+	+	-	-	-	-	+	+	+	+	+	-	-1	-1	-1	-1	-1	-1	-1	-1	-1	-1	-1	-1	-1	-1	-1	-1	-1	-1	-1	-1	-1	-1	-1	-1	+	+	-	-	-	M3	Q1a2-M3*
235-2	South East	São Paulo	+	+	-	-	-	-	+	+	+	+	+	-	-1	-1	-1	-1	-1	-1	-1	-1	-1	-1	-1	-1	-1	-1	-1	-1	-1	-1	-1	-1	-1	-1	-1	-1	+	+	-	-	-	M3	Q1a2-M3*
SP09	South East	São Paulo	+	+	-	-	-	-	+	+	+	+	+	-	-1	-1	-1	-1	-1	-1	-1	-1	-1	-1	-1	-1	-1	-1	-1	-1	-1	-1	-1	-1	-1	-1	-1	-1	+	+	-	-	-	M3	Q1a2-M3*
UB29	South East	Minas Gerais	+	+	-	-	-	-	+	+	+	+	+	-	-1	-1	-1	-1	-1	-1	-1	-1	-1	-1	-1	-1	-1	-1	-1	-1	-1	-1	-1	-1	-1	-1	-1	-1	+	+	-	-	-	M3	Q1a2-M3*
UB17	South East	Minas Gerais	+	+	-	-	-	-	+	+	+	-	-	+	-1	-1	-1	-1	-1	-1	-1	-1	-1	-1	-1	-1	-1	-1	-1	-1	+	+	-	-	-	-	-	-	-1	-1	-1	-1	-1	L23	R1b1a-L23*
UB70	South East	Minas Gerais	+	+	-	-	-	-	+	+	+	-	-	+	-1	-1	-1	-1	-1	-1	-1	-1	-1	-1	-1	-1	-1	-1	-1	-1	+	+	-	+	-	-	+	-	-1	-1	-1	-1	-1	M153	R1b1a-M153
MG109	South East	Minas Gerais	+	+	-	-	-	-	+	+	+	-	-	+	-1	-1	-1	-1	-1	-1	-1	-1	-1	-1	-1	-1	-1	-1	-1	-1	+	+	-	+	-	-	-	+	-1	-1	-1	-1	-1	M167	R1b1a-M167
MG120	South East	Minas Gerais	+	+	-	-	-	-	+	+	+	-	-	+	-1	-1	-1	-1	-1	-1	-1	-1	-1	-1	-1	-1	-1	-1	-1	-1	+	+	-	+	-	-	-	+	-1	-1	-1	-1	-1	M167	R1b1a-M167
UB40	South East	Minas Gerais	+	+	-	-	-	-	+	+	+	-	-	+	-1	-1	-1	-1	-1	-1	-1	-1	-1	-1	-1	-1	-1	-1	-1	-1	+	+	-	+	-	-	-	+	-1	-1	-1	-1	-1	M167	R1b1a-M167
UB112	South East	Minas Gerais	+	+	-	-	-	-	+	+	+	-	-	+	-1	-1	-1	-1	-1	-1	-1	-1	-1	-1	-1	-1	-1	-1	-1	-1	-	-	-	-	-	-	-	-	-1	-1	-1	-1	-1	M207 (xM269)	R-M207*
UB18	South East	Minas Gerais	+	+	-	-	-	-	+	+	+	-	-	+	-1	-1	-1	-1	-1	-1	-1	-1	-1	-1	-1	-1	-1	-1	-1	-1	-	-	-	-	-	-	-	-	-1	-1	-1	-1	-1	M207 (xM269)	R-M207*
MG112	South East	Minas Gerais	+	+	-	-	-	-	+	+	+	-	-	+	-1	-1	-1	-1	-1	-1	-1	-1	-1	-1	-1	-1	-1	-1	-1	-1	+	+	-	+	-	+	-	-	-1	-1	-1	-1	-1	M529	R1b1a-M529
MG115	South East	Minas Gerais	+	+	-	-	-	-	+	+	+	-	-	+	-1	-1	-1	-1	-1	-1	-1	-1	-1	-1	-1	-1	-1	-1	-1	-1	+	+	-	+	-	+	-	-	-1	-1	-1	-1	-1	M529	R1b1a-M529
MG126	South East	Minas Gerais	+	+	-	-	-	-	+	+	+	-	-	+	-1	-1	-1	-1	-1	-1	-1	-1	-1	-1	-1	-1	-1	-1	-1	-1	+	+	-	+	-	+	-	-	-1	-1	-1	-1	-1	M529	R1b1a-M529
MG150	South East	Minas Gerais	+	+	-	-	-	-	+	+	+	-	-	+	-1	-1	-1	-1	-1	-1	-1	-1	-1	-1	-1	-1	-1	-1	-1	-1	+	+	-	+	-	+	-	-	-1	-1	-1	-1	-1	M529	R1b1a-M529
MG35	South East	Minas Gerais	+	+	-	-	-	-	+	+	+	-	-	+	-1	-1	-1	-1	-1	-1	-1	-1	-1	-1	-1	-1	-1	-1	-1	-1	+	+	-	+	-	+	-	-	-1	-1	-1	-1	-1	M529	R1b1a-M529
MG72	South East	Minas Gerais	+	+	-	-	-	-	+	+	+	-	-	+	-1	-1	-1	-1	-1	-1	-1	-1	-1	-1	-1	-1	-1	-1	-1	-1	+	+	-	+	-	+	-	-	-1	-1	-1	-1	-1	M529	R1b1a-M529
SP38	South East	São Paulo	+	+	-	-	-	-	+	+	+	-	-	+	-1	-1	-1	-1	-1	-1	-1	-1	-1	-1	-1	-1	-1	-1	-1	-1	+	+	-	+	-	+	-	-	-1	-1	-1	-1	-1	M529	R1b1a-M529
SP39	South East	São Paulo	+	+	-	-	-	-	+	+	+	-	-	+	-1	-1	-1	-1	-1	-1	-1	-1	-1	-1	-1	-1	-1	-1	-1	-1	+	+	-	+	-	+	-	-	-1	-1	-1	-1	-1	M529	R1b1a-M529
UB107	South East	Minas Gerais	+	+	-	-	-	-	+	+	+	-	-	+	-1	-1	-1	-1	-1	-1	-1	-1	-1	-1	-1	-1	-1	-1	-1	-1	+	+	-	+	-	+	-	-	-1	-1	-1	-1	-1	M529	R1b1a-M529
UB109	South East	Minas Gerais	+	+	-	-	-	-	+	+	+	-	-	+	-1	-1	-1	-1	-1	-1	-1	-1	-1	-1	-1	-1	-1	-1	-1	-1	+	+	-	+	-	+	-	-	-1	-1	-1	-1	-1	M529	R1b1a-M529
UB69	South East	Minas Gerais	+	+	-	-	-	-	+	+	+	-	-	+	-1	-1	-1	-1	-1	-1	-1	-1	-1	-1	-1	-1	-1	-1	-1	-1	+	+	-	+	-	+	-	-	-1	-1	-1	-1	-1	M529	R1b1a-M529
MG13	South East	Minas Gerais	+	+	-	-	-	-	+	+	+	-	-	+	-1	-1	-1	-1	-1	-1	-1	-1	-1	-1	-1	-1	-1	-1	-1	-1	+	+	-	+	-	-	-	-	-1	-1	-1	-1	-1	S116	R1b1a-S116*
MG134	South East	Minas Gerais	+	+	-	-	-	-	+	+	+	-	-	+	-1	-1	-1	-1	-1	-1	-1	-1	-1	-1	-1	-1	-1	-1	-1	-1	+	+	-	+	-	-	-	-	-1	-1	-1	-1	-1	S116	R1b1a-S116*
MG148	South East	Minas Gerais	+	+	-	-	-	-	+	+	+	-	-	+	-1	-1	-1	-1	-1	-1	-1	-1	-1	-1	-1	-1	-1	-1	-1	-1	+	+	-	+	-	-	-	-	-1	-1	-1	-1	-1	S116	R1b1a-S116*
MG149	South East	Minas Gerais	+	+	-	-	-	-	+	+	+	-	-	+	-1	-1	-1	-1	-1	-1	-1	-1	-1	-1	-1	-1	-1	-1	-1	-1	+	+	-	+	-	-	-	-	-1	-1	-1	-1	-1	S116	R1b1a-S116*
MG16	South East	Minas Gerais	+	+	-	-	-	-	+	+	+	-	-	+	-1	-1	-1	-1	-1	-1	-1	-1	-1	-1	-1	-1	-1	-1	-1	-1	+	+	-	+	-	-	-	-	-1	-1	-1	-1	-1	S116	R1b1a-S116*
MG31	South East	Minas Gerais	+	+	-	-	-	-	+	+	+	-	-	+	-1	-1	-1	-1	-1	-1	-1	-1	-1	-1	-1	-1	-1	-1	-1	-1	+	+	-	+	-	-	-	-	-1	-1	-1	-1	-1	S116	R1b1a-S116*
MG32	South East	Minas Gerais	+	+	-	-	-	-	+	+	+	-	-	+	-1	-1	-1	-1	-1	-1	-1	-1	-1	-1	-1	-1	-1	-1	-1	-1	+	+	-	+	-	-	-	-	-1	-1	-1	-1	-1	S116	R1b1a-S116*
MG40	South East	Minas Gerais	+	+	-	-	-	-	+	+	+	-	-	+	-1	-1	-1	-1	-1	-1	-1	-1	-1	-1	-1	-1	-1	-1	-1	-1	+	+	-	+	-	-	-	-	-1	-1	-1	-1	-1	S116	R1b1a-S116*
MG41	South East	Minas Gerais	+	+	-	-	-	-	+	+	+	-	-	+	-1	-1	-1	-1	-1	-1	-1	-1	-1	-1	-1	-1	-1	-1	-1	-1	+	+	-	+	-	-	-	-	-1	-1	-1	-1	-1	S116	R1b1a-S116*
MG48	South East	Minas Gerais	+	+	-	-	-	-	+	+	+	-	-	+	-1	-1	-1	-1	-1	-1	-1	-1	-1	-1	-1	-1	-1	-1	-1	-1	+	+	-	+	-	-	-	-	-1	-1	-1	-1	-1	S116	R1b1a-S116*
MG51	South East	Minas Gerais	+	+	-	-	-	-	+	+	+	-	-	+	-1	-1	-1	-1	-1	-1	-1	-1	-1	-1	-1	-1	-1	-1	-1	-1	+	+	-	+	-	-	-	-	-1	-1	-1	-1	-1	S116	R1b1a-S116*
MG53	South East	Minas Gerais	+	+	-	-	-	-	+	+	+	-	-	+	-1	-1	-1	-1	-1	-1	-1	-1	-1	-1	-1	-1	-1	-1	-1	-1	+	+	-	+	-	-	-	-	-1	-1	-1	-1	-1	S116	R1b1a-S116*
MG77	South East	Minas Gerais	+	+	-	-	-	-	+	+	+	-	-	+	-1	-1	-1	-1	-1	-1	-1	-1	-1	-1	-1	-1	-1	-1	-1	-1	+	+	-	+	-	-	-	-	-1	-1	-1	-1	-1	S116	R1b1a-S116*
MG87	South East	Minas Gerais	+	+	-	-	-	-	+	+	+	-	-	+	-1	-1	-1	-1	-1	-1	-1	-1	-1	-1	-1	-1	-1	-1	-1	-1	+	+	-	+	-	-	-	-	-1	-1	-1	-1	-1	S116	R1b1a-S116*
MG89	South East	Minas Gerais	+	+	-	-	-	-	+	+	+	-	-	+	-1	-1	-1	-1	-1	-1	-1	-1	-1	-1	-1	-1	-1	-1	-1	-1	+	+	-	+	-	-	-	-	-1	-1	-1	-1	-1	S116	R1b1a-S116*
MG96	South East	Minas Gerais	+	+	-	-	-	-	+	+	+	-	-	+	-1	-1	-1	-1	-1	-1	-1	-1	-1	-1	-1	-1	-1	-1	-1	-1	+	+	-	+	-	-	-	-	-1	-1	-1	-1	-1	S116	R1b1a-S116*
MG97	South East	Minas Gerais	+	+	-	-	-	-	+	+	+	-	-	+	-1	-1	-1	-1	-1	-1	-1	-1	-1	-1	-1	-1	-1	-1	-1	-1	+	+	-	+	-	-	-	-	-1	-1	-1	-1	-1	S116	R1b1a-S116*
SP105	South East	São Paulo	+	+	-	-	-	-	+	+	+	-	-	+	-1	-1	-1	-1	-1	-1	-1	-1	-1	-1	-1	-1	-1	-1	-1	-1	+	+	-	+	-	-	-	-	-1	-1	-1	-1	-1	S116	R1b1a-S116*
SP112	South East	São Paulo	+	+	-	-	-	-	+	+	+	-	-	+	-1	-1	-1	-1	-1	-1	-1	-1	-1	-1	-1	-1	-1	-1	-1	-1	+	+	-	+	-	-	-	-	-1	-1	-1	-1	-1	S116	R1b1a-S116*
SP123	South East	São Paulo	+	+	-	-	-	-	+	+	+	-	-	+	-1	-1	-1	-1	-1	-1	-1	-1	-1	-1	-1	-1	-1	-1	-1	-1	+	+	-	+	-	-	-	-	-1	-1	-1	-1	-1	S116	R1b1a-S116*
SP128	South East	São Paulo	+	+	-	-	-	-	+	+	+	-	-	+	-1	-1	-1	-1	-1	-1	-1	-1	-1	-1	-1	-1	-1	-1	-1	-1	+	+	-	+	-	-	-	-	-1	-1	-1	-1	-1	S116	R1b1a-S116*
SP156	South East	São Paulo	+	+	-	-	-	-	+	+	+	-	-	+	-1	-1	-1	-1	-1	-1	-1	-1	-1	-1	-1	-1	-1	-1	-1	-1	+	+	-	+	-	-	-	-	-1	-1	-1	-1	-1	S116	R1b1a-S116*
SP163	South East	São Paulo	+	+	-	-	-	-	+	+	+	-	-	+	-1	-1	-1	-1	-1	-1	-1	-1	-1	-1	-1	-1	-1	-1	-1	-1	+	+	-	+	-	-	-	-	-1	-1	-1	-1	-1	S116	R1b1a-S116*
SP170	South East	São Paulo	+	+	-	-	-	-	+	+	+	-	-	+	-1	-1	-1	-1	-1	-1	-1	-1	-1	-1	-1	-1	-1	-1	-1	-1	+	+	-	+	-	-	-	-	-1	-1	-1	-1	-1	S116	R1b1a-S116*
SP213	South East	São Paulo	+	+	-	-	-	-	+	+	+	-	-	+	-1	-1	-1	-1	-1	-1	-1	-1	-1	-1	-1	-1	-1	-1	-1	-1	+	+	-	+	-	-	-	-	-1	-1	-1	-1	-1	S116	R1b1a-S116*
SP223	South East	São Paulo	+	+	-	-	-	-	+	+	+	-	-	+	-1	-1	-1	-1	-1	-1	-1	-1	-1	-1	-1	-1	-1	-1	-1	-1	+	+	-	+	-	-	-	-	-1	-1	-1	-1	-1	S116	R1b1a-S116*
SP227	South East	São Paulo	+	+	-	-	-	-	+	+	+	-	-	+	-1	-1	-1	-1	-1	-1	-1	-1	-1	-1	-1	-1	-1	-1	-1	-1	+	+	-	+	-	-	-	-	-1	-1	-1	-1	-1	S116	R1b1a-S116*
SP228	South East	São Paulo	+	+	-	-	-	-	+	+	+	-	-	+	-1	-1	-1	-1	-1	-1	-1	-1	-1	-1	-1	-1	-1	-1	-1	-1	+	+	-	+	-	-	-	-	-1	-1	-1	-1	-1	S116	R1b1a-S116*
SP229	South East	São Paulo	+	+	-	-	-	-	+	+	+	-	-	+	-1	-1	-1	-1	-1	-1	-1	-1	-1	-1	-1	-1	-1	-1	-1	-1	+	+	-	+	-	-	-	-	-1	-1	-1	-1	-1	S116	R1b1a-S116*
SP232	South East	São Paulo	+	+	-	-	-	-	+	+	+	-	-	+	-1	-1	-1	-1	-1	-1	-1	-1	-1	-1	-1	-1	-1	-1	-1	-1	+	+	-	+	-	-	-	-	-1	-1	-1	-1	-1	S116	R1b1a-S116*
SP240	South East	São Paulo	+	+	-	-	-	-	+	+	+	-	-	+	-1	-1	-1	-1	-1	-1	-1	-1	-1	-1	-1	-1	-1	-1	-1	-1	+	+	-	+	-	-	-	-	-1	-1	-1	-1	-1	S116	R1b1a-S116*
SP48	South East	São Paulo	+	+	-	-	-	-	+	+	+	-	-	+	-1	-1	-1	-1	-1	-1	-1	-1	-1	-1	-1	-1	-1	-1	-1	-1	+	+	-	+	-	-	-	-	-1	-1	-1	-1	-1	S116	R1b1a-S116*
SP72	South East	São Paulo	+	+	-	-	-	-	+	+	+	-	-	+	-1	-1	-1	-1	-1	-1	-1	-1	-1	-1	-1	-1	-1	-1	-1	-1	+	+	-	+	-	-	-	-	-1	-1	-1	-1	-1	S116	R1b1a-S116*
SP75	South East	São Paulo	+	+	-	-	-	-	+	+	+	-	-	+	-1	-1	-1	-1	-1	-1	-1	-1	-1	-1	-1	-1	-1	-1	-1	-1	+	+	-	+	-	-	-	-	-1	-1	-1	-1	-1	S116	R1b1a-S116*
UB101	South East	Minas Gerais	+	+	-	-	-	-	+	+	+	-	-	+	-1	-1	-1	-1	-1	-1	-1	-1	-1	-1	-1	-1	-1	-1	-1	-1	+	+	-	+	-	-	-	-	-1	-1	-1	-1	-1	S116	R1b1a-S116*
UB102	South East	Minas Gerais	+	+	-	-	-	-	+	+	+	-	-	+	-1	-1	-1	-1	-1	-1	-1	-1	-1	-1	-1	-1	-1	-1	-1	-1	+	+	-	+	-	-	-	-	-1	-1	-1	-1	-1	S116	R1b1a-S116*
UB105	South East	Minas Gerais	+	+	-	-	-	-	+	+	+	-	-	+	-1	-1	-1	-1	-1	-1	-1	-1	-1	-1	-1	-1	-1	-1	-1	-1	+	+	-	+	-	-	-	-	-1	-1	-1	-1	-1	S116	R1b1a-S116*
UB106	South East	Minas Gerais	+	+	-	-	-	-	+	+	+	-	-	+	-1	-1	-1	-1	-1	-1	-1	-1	-1	-1	-1	-1	-1	-1	-1	-1	+	+	-	+	-	-	-	-	-1	-1	-1	-1	-1	S116	R1b1a-S116*
UB15	South East	Minas Gerais	+	+	-	-	-	-	+	+	+	-	-	+	-1	-1	-1	-1	-1	-1	-1	-1	-1	-1	-1	-1	-1	-1	-1	-1	+	+	-	+	-	-	-	-	-1	-1	-1	-1	-1	S116	R1b1a-S116*
UB19	South East	Minas Gerais	+	+	-	-	-	-	+	+	+	-	-	+	-1	-1	-1	-1	-1	-1	-1	-1	-1	-1	-1	-1	-1	-1	-1	-1	+	+	-	+	-	-	-	-	-1	-1	-1	-1	-1	S116	R1b1a-S116*
UB26	South East	Minas Gerais	+	+	-	-	-	-	+	+	+	-	-	+	-1	-1	-1	-1	-1	-1	-1	-1	-1	-1	-1	-1	-1	-1	-1	-1	+	+	-	+	-	-	-	-	-1	-1	-1	-1	-1	S116	R1b1a-S116*
UB36	South East	Minas Gerais	+	+	-	-	-	-	+	+	+	-	-	+	-1	-1	-1	-1	-1	-1	-1	-1	-1	-1	-1	-1	-1	-1	-1	-1	+	+	-	+	-	-	-	-	-1	-1	-1	-1	-1	S116	R1b1a-S116*
UB39	South East	Minas Gerais	+	+	-	-	-	-	+	+	+	-	-	+	-1	-1	-1	-1	-1	-1	-1	-1	-1	-1	-1	-1	-1	-1	-1	-1	+	+	-	+	-	-	-	-	-1	-1	-1	-1	-1	S116	R1b1a-S116*
UB42	South East	Minas Gerais	+	+	-	-	-	-	+	+	+	-	-	+	-1	-1	-1	-1	-1	-1	-1	-1	-1	-1	-1	-1	-1	-1	-1	-1	+	+	-	+	-	-	-	-	-1	-1	-1	-1	-1	S116	R1b1a-S116*
UB43	South East	Minas Gerais	+	+	-	-	-	-	+	+	+	-	-	+	-1	-1	-1	-1	-1	-1	-1	-1	-1	-1	-1	-1	-1	-1	-1	-1	+	+	-	+	-	-	-	-	-1	-1	-1	-1	-1	S116	R1b1a-S116*
UB49	South East	Minas Gerais	+	+	-	-	-	-	+	+	+	-	-	+	-1	-1	-1	-1	-1	-1	-1	-1	-1	-1	-1	-1	-1	-1	-1	-1	+	+	-	+	-	-	-	-	-1	-1	-1	-1	-1	S116	R1b1a-S116*
UB51	South East	Minas Gerais	+	+	-	-	-	-	+	+	+	-	-	+	-1	-1	-1	-1	-1	-1	-1	-1	-1	-1	-1	-1	-1	-1	-1	-1	+	+	-	+	-	-	-	-	-1	-1	-1	-1	-1	S116	R1b1a-S116*
UB53	South East	Minas Gerais	+	+	-	-	-	-	+	+	+	-	-	+	-1	-1	-1	-1	-1	-1	-1	-1	-1	-1	-1	-1	-1	-1	-1	-1	+	+	-	+	-	-	-	-	-1	-1	-1	-1	-1	S116	R1b1a-S116*
UB54	South East	Minas Gerais	+	+	-	-	-	-	+	+	+	-	-	+	-1	-1	-1	-1	-1	-1	-1	-1	-1	-1	-1	-1	-1	-1	-1	-1	+	+	-	+	-	-	-	-	-1	-1	-1	-1	-1	S116	R1b1a-S116*
UB55	South East	Minas Gerais	+	+	-	-	-	-	+	+	+	-	-	+	-1	-1	-1	-1	-1	-1	-1	-1	-1	-1	-1	-1	-1	-1	-1	-1	+	+	-	+	-	-	-	-	-1	-1	-1	-1	-1	S116	R1b1a-S116*
UB56	South East	Minas Gerais	+	+	-	-	-	-	+	+	+	-	-	+	-1	-1	-1	-1	-1	-1	-1	-1	-1	-1	-1	-1	-1	-1	-1	-1	+	+	-	+	-	-	-	-	-1	-1	-1	-1	-1	S116	R1b1a-S116*
UB57	South East	Minas Gerais	+	+	-	-	-	-	+	+	+	-	-	+	-1	-1	-1	-1	-1	-1	-1	-1	-1	-1	-1	-1	-1	-1	-1	-1	+	+	-	+	-	-	-	-	-1	-1	-1	-1	-1	S116	R1b1a-S116*
UB60	South East	Minas Gerais	+	+	-	-	-	-	+	+	+	-	-	+	-1	-1	-1	-1	-1	-1	-1	-1	-1	-1	-1	-1	-1	-1	-1	-1	+	+	-	+	-	-	-	-	-1	-1	-1	-1	-1	S116	R1b1a-S116*
UB64	South East	Minas Gerais	+	+	-	-	-	-	+	+	+	-	-	+	-1	-1	-1	-1	-1	-1	-1	-1	-1	-1	-1	-1	-1	-1	-1	-1	+	+	-	+	-	-	-	-	-1	-1	-1	-1	-1	S116	R1b1a-S116*
UB65	South East	Minas Gerais	+	+	-	-	-	-	+	+	+	-	-	+	-1	-1	-1	-1	-1	-1	-1	-1	-1	-1	-1	-1	-1	-1	-1	-1	+	+	-	+	-	-	-	-	-1	-1	-1	-1	-1	S116	R1b1a-S116*
UB67	South East	Minas Gerais	+	+	-	-	-	-	+	+	+	-	-	+	-1	-1	-1	-1	-1	-1	-1	-1	-1	-1	-1	-1	-1	-1	-1	-1	+	+	-	+	-	-	-	-	-1	-1	-1	-1	-1	S116	R1b1a-S116*
UB72	South East	Minas Gerais	+	+	-	-	-	-	+	+	+	-	-	+	-1	-1	-1	-1	-1	-1	-1	-1	-1	-1	-1	-1	-1	-1	-1	-1	+	+	-	+	-	-	-	-	-1	-1	-1	-1	-1	S116	R1b1a-S116*
UB74	South East	Minas Gerais	+	+	-	-	-	-	+	+	+	-	-	+	-1	-1	-1	-1	-1	-1	-1	-1	-1	-1	-1	-1	-1	-1	-1	-1	+	+	-	+	-	-	-	-	-1	-1	-1	-1	-1	S116	R1b1a-S116*
UB81	South East	Minas Gerais	+	+	-	-	-	-	+	+	+	-	-	+	-1	-1	-1	-1	-1	-1	-1	-1	-1	-1	-1	-1	-1	-1	-1	-1	+	+	-	+	-	-	-	-	-1	-1	-1	-1	-1	S116	R1b1a-S116*
UB83	South East	Minas Gerais	+	+	-	-	-	-	+	+	+	-	-	+	-1	-1	-1	-1	-1	-1	-1	-1	-1	-1	-1	-1	-1	-1	-1	-1	+	+	-	+	-	-	-	-	-1	-1	-1	-1	-1	S116	R1b1a-S116*
UB86	South East	Minas Gerais	+	+	-	-	-	-	+	+	+	-	-	+	-1	-1	-1	-1	-1	-1	-1	-1	-1	-1	-1	-1	-1	-1	-1	-1	+	+	-	+	-	-	-	-	-1	-1	-1	-1	-1	S116	R1b1a-S116*
UB87	South East	Minas Gerais	+	+	-	-	-	-	+	+	+	-	-	+	-1	-1	-1	-1	-1	-1	-1	-1	-1	-1	-1	-1	-1	-1	-1	-1	+	+	-	+	-	-	-	-	-1	-1	-1	-1	-1	S116	R1b1a-S116*
UB89	South East	Minas Gerais	+	+	-	-	-	-	+	+	+	-	-	+	-1	-1	-1	-1	-1	-1	-1	-1	-1	-1	-1	-1	-1	-1	-1	-1	+	+	-	+	-	-	-	-	-1	-1	-1	-1	-1	S116	R1b1a-S116*
UB91	South East	Minas Gerais	+	+	-	-	-	-	+	+	+	-	-	+	-1	-1	-1	-1	-1	-1	-1	-1	-1	-1	-1	-1	-1	-1	-1	-1	+	+	-	+	-	-	-	-	-1	-1	-1	-1	-1	S116	R1b1a-S116*
UB92	South East	Minas Gerais	+	+	-	-	-	-	+	+	+	-	-	+	-1	-1	-1	-1	-1	-1	-1	-1	-1	-1	-1	-1	-1	-1	-1	-1	+	+	-	+	-	-	-	-	-1	-1	-1	-1	-1	S116	R1b1a-S116*
UB94	South East	Minas Gerais	+	+	-	-	-	-	+	+	+	-	-	+	-1	-1	-1	-1	-1	-1	-1	-1	-1	-1	-1	-1	-1	-1	-1	-1	+	+	-	+	-	-	-	-	-1	-1	-1	-1	-1	S116	R1b1a-S116*
UB98	South East	Minas Gerais	+	+	-	-	-	-	+	+	+	-	-	+	-1	-1	-1	-1	-1	-1	-1	-1	-1	-1	-1	-1	-1	-1	-1	-1	+	+	-	+	-	-	-	-	-1	-1	-1	-1	-1	S116	R1b1a-S116*
UB99	South East	Minas Gerais	+	+	-	-	-	-	+	+	+	-	-	+	-1	-1	-1	-1	-1	-1	-1	-1	-1	-1	-1	-1	-1	-1	-1	-1	+	+	-	+	-	-	-	-	-1	-1	-1	-1	-1	S116	R1b1a-S116*
MG17	South East	Minas Gerais	+	+	-	-	-	-	+	+	+	-	-	+	-1	-1	-1	-1	-1	-1	-1	-1	-1	-1	-1	-1	-1	-1	-1	-1	+	+	+	-	-	-	-	-	-1	-1	-1	-1	-1	U106	R1b1a-U106
SP10	South East	São Paulo	+	+	-	-	-	-	+	+	+	-	-	+	-1	-1	-1	-1	-1	-1	-1	-1	-1	-1	-1	-1	-1	-1	-1	-1	+	+	+	-	-	-	-	-	-1	-1	-1	-1	-1	U106	R1b1a-U106
SP50	South East	São Paulo	+	+	-	-	-	-	+	+	+	-	-	+	-1	-1	-1	-1	-1	-1	-1	-1	-1	-1	-1	-1	-1	-1	-1	-1	+	+	+	-	-	-	-	-	-1	-1	-1	-1	-1	U106	R1b1a-U106
SP78	South East	São Paulo	+	+	-	-	-	-	+	+	+	-	-	+	-1	-1	-1	-1	-1	-1	-1	-1	-1	-1	-1	-1	-1	-1	-1	-1	+	+	+	-	-	-	-	-	-1	-1	-1	-1	-1	U106	R1b1a-U106
UB03	South East	Minas Gerais	+	+	-	-	-	-	+	+	+	-	-	+	-1	-1	-1	-1	-1	-1	-1	-1	-1	-1	-1	-1	-1	-1	-1	-1	+	+	+	-	-	-	-	-	-1	-1	-1	-1	-1	U106	R1b1a-U106
UB111	South East	Minas Gerais	+	+	-	-	-	-	+	+	+	-	-	+	-1	-1	-1	-1	-1	-1	-1	-1	-1	-1	-1	-1	-1	-1	-1	-1	+	+	+	-	-	-	-	-	-1	-1	-1	-1	-1	U106	R1b1a-U106
UB58	South East	Minas Gerais	+	+	-	-	-	-	+	+	+	-	-	+	-1	-1	-1	-1	-1	-1	-1	-1	-1	-1	-1	-1	-1	-1	-1	-1	+	+	+	-	-	-	-	-	-1	-1	-1	-1	-1	U106	R1b1a-U106
UB97	South East	Minas Gerais	+	+	-	-	-	-	+	+	+	-	-	+	-1	-1	-1	-1	-1	-1	-1	-1	-1	-1	-1	-1	-1	-1	-1	-1	+	+	+	-	-	-	-	-	-1	-1	-1	-1	-1	U106	R1b1a-U106
SP159	South East	São Paulo	+	+	-	-	-	-	+	+	+	-	-	+	-1	-1	-1	-1	-1	-1	-1	-1	-1	-1	-1	-1	-1	-1	-1	-1	+	+	-	+	+	-	-	-	-1	-1	-1	-1	-1	U152	R1b1a-U152
SP169	South East	São Paulo	+	+	-	-	-	-	+	+	+	-	-	+	-1	-1	-1	-1	-1	-1	-1	-1	-1	-1	-1	-1	-1	-1	-1	-1	+	+	-	+	+	-	-	-	-1	-1	-1	-1	-1	U152	R1b1a-U152
SP178	South East	São Paulo	+	+	-	-	-	-	+	+	+	-	-	+	-1	-1	-1	-1	-1	-1	-1	-1	-1	-1	-1	-1	-1	-1	-1	-1	+	+	-	+	+	-	-	-	-1	-1	-1	-1	-1	U152	R1b1a-U152
SP201	South East	São Paulo	+	+	-	-	-	-	+	+	+	-	-	+	-1	-1	-1	-1	-1	-1	-1	-1	-1	-1	-1	-1	-1	-1	-1	-1	+	+	-	+	+	-	-	-	-1	-1	-1	-1	-1	U152	R1b1a-U152
SP206	South East	São Paulo	+	+	-	-	-	-	+	+	+	-	-	+	-1	-1	-1	-1	-1	-1	-1	-1	-1	-1	-1	-1	-1	-1	-1	-1	+	+	-	+	+	-	-	-	-1	-1	-1	-1	-1	U152	R1b1a-U152
SP243	South East	São Paulo	+	+	-	-	-	-	+	+	+	-	-	+	-1	-1	-1	-1	-1	-1	-1	-1	-1	-1	-1	-1	-1	-1	-1	-1	+	+	-	+	+	-	-	-	-1	-1	-1	-1	-1	U152	R1b1a-U152
SP86	South East	São Paulo	+	+	-	-	-	-	+	+	+	-	-	+	-1	-1	-1	-1	-1	-1	-1	-1	-1	-1	-1	-1	-1	-1	-1	-1	+	+	-	+	+	-	-	-	-1	-1	-1	-1	-1	U152	R1b1a-U152
UB12	South East	Minas Gerais	+	+	-	-	-	-	+	+	+	-	-	+	-1	-1	-1	-1	-1	-1	-1	-1	-1	-1	-1	-1	-1	-1	-1	-1	+	+	-	+	+	-	-	-	-1	-1	-1	-1	-1	U152	R1b1a-U152
UB41	South East	Minas Gerais	+	+	-	-	-	-	+	+	+	-	-	+	-1	-1	-1	-1	-1	-1	-1	-1	-1	-1	-1	-1	-1	-1	-1	-1	+	+	-	+	+	-	-	-	-1	-1	-1	-1	-1	U152	R1b1a-U152
MG56	South East	Minas Gerais	+	+	-	-	-	-	+	+	+	-	-	+	-1	-1	-1	-1	-1	-1	-1	-1	-1	-1	-1	-1	-1	-1	-1	-1	+	+	-	+	+	-	-	-	-1	-1	-1	-1	-1	U152	R1b1a-U152
MG67	South East	Minas Gerais	+	+	-	-	-	-	+	+	+	-	-	+	-1	-1	-1	-1	-1	-1	-1	-1	-1	-1	-1	-1	-1	-1	-1	-1	+	+	-	+	+	-	-	-	-1	-1	-1	-1	-1	U152	R1b1a-U152
MG93	South East	Minas Gerais	+	+	-	-	-	-	+	+	+	-	-	+	-1	-1	-1	-1	-1	-1	-1	-1	-1	-1	-1	-1	-1	-1	-1	-1	+	+	-	+	+	-	-	-	-1	-1	-1	-1	-1	U152	R1b1a-U152
349	South East	São Paulo	+	+	-	-	-	-	+	+	+	-	-	+	-1	-1	-1	-1	-1	-1	-1	-1	-1	-1	-1	-1	-1	-1	-1	-1	-1	-1	-1	-1	-1	-1	-1	-1	-1	-1	-1	-1	-1	M207 (not subtyped)	R-M207 (not subtyped)
MG01	South East	Minas Gerais	+	+	-	-	-	-	+	+	+	-	-	+	-1	-1	-1	-1	-1	-1	-1	-1	-1	-1	-1	-1	-1	-1	-1	-1	-1	-1	-1	-1	-1	-1	-1	-1	-1	-1	-1	-1	-1	M207 (not subtyped)	R-M207 (not subtyped)
MG06.1	South East	Minas Gerais	+	+	-	-	-	-	+	+	+	-	-	+	-1	-1	-1	-1	-1	-1	-1	-1	-1	-1	-1	-1	-1	-1	-1	-1	-1	-1	-1	-1	-1	-1	-1	-1	-1	-1	-1	-1	-1	M207 (not subtyped)	R-M207 (not subtyped)
MG108	South East	Minas Gerais	+	+	-	-	-	-	+	+	+	-	-	+	-1	-1	-1	-1	-1	-1	-1	-1	-1	-1	-1	-1	-1	-1	-1	-1	-1	-1	-1	-1	-1	-1	-1	-1	-1	-1	-1	-1	-1	M207 (not subtyped)	R-M207 (not subtyped)
MG116	South East	Minas Gerais	+	+	-	-	-	-	+	+	+	-	-	+	-1	-1	-1	-1	-1	-1	-1	-1	-1	-1	-1	-1	-1	-1	-1	-1	-1	-1	-1	-1	-1	-1	-1	-1	-1	-1	-1	-1	-1	M207 (not subtyped)	R-M207 (not subtyped)
MG127	South East	Minas Gerais	+	+	-	-	-	-	+	+	+	-	-	+	-1	-1	-1	-1	-1	-1	-1	-1	-1	-1	-1	-1	-1	-1	-1	-1	-1	-1	-1	-1	-1	-1	-1	-1	-1	-1	-1	-1	-1	M207 (not subtyped)	R-M207 (not subtyped)
MG145	South East	Minas Gerais	+	+	-	-	-	-	+	+	+	-	-	+	-1	-1	-1	-1	-1	-1	-1	-1	-1	-1	-1	-1	-1	-1	-1	-1	-1	-1	-1	-1	-1	-1	-1	-1	-1	-1	-1	-1	-1	M207 (not subtyped)	R-M207 (not subtyped)
MG147	South East	Minas Gerais	+	+	-	-	-	-	+	+	+	-	-	+	-1	-1	-1	-1	-1	-1	-1	-1	-1	-1	-1	-1	-1	-1	-1	-1	-1	-1	-1	-1	-1	-1	-1	-1	-1	-1	-1	-1	-1	M207 (not subtyped)	R-M207 (not subtyped)
MG26	South East	Minas Gerais	+	+	-	-	-	-	+	+	+	-	-	+	-1	-1	-1	-1	-1	-1	-1	-1	-1	-1	-1	-1	-1	-1	-1	-1	-1	-1	-1	-1	-1	-1	-1	-1	-1	-1	-1	-1	-1	M207 (not subtyped)	R-M207 (not subtyped)
MG37	South East	Minas Gerais	+	+	-	-	-	-	+	+	+	-	-	+	-1	-1	-1	-1	-1	-1	-1	-1	-1	-1	-1	-1	-1	-1	-1	-1	-1	-1	-1	-1	-1	-1	-1	-1	-1	-1	-1	-1	-1	M207 (not subtyped)	R-M207 (not subtyped)
MG38	South East	Minas Gerais	+	+	-	-	-	-	+	+	+	-	-	+	-1	-1	-1	-1	-1	-1	-1	-1	-1	-1	-1	-1	-1	-1	-1	-1	-1	-1	-1	-1	-1	-1	-1	-1	-1	-1	-1	-1	-1	M207 (not subtyped)	R-M207 (not subtyped)
MG39	South East	Minas Gerais	+	+	-	-	-	-	+	+	+	-	-	+	-1	-1	-1	-1	-1	-1	-1	-1	-1	-1	-1	-1	-1	-1	-1	-1	-1	-1	-1	-1	-1	-1	-1	-1	-1	-1	-1	-1	-1	M207 (not subtyped)	R-M207 (not subtyped)
MG44	South East	Minas Gerais	+	+	-	-	-	-	+	+	+	-	-	+	-1	-1	-1	-1	-1	-1	-1	-1	-1	-1	-1	-1	-1	-1	-1	-1	-1	-1	-1	-1	-1	-1	-1	-1	-1	-1	-1	-1	-1	M207 (not subtyped)	R-M207 (not subtyped)
MG45	South East	Minas Gerais	+	+	-	-	-	-	+	+	+	-	-	+	-1	-1	-1	-1	-1	-1	-1	-1	-1	-1	-1	-1	-1	-1	-1	-1	-1	-1	-1	-1	-1	-1	-1	-1	-1	-1	-1	-1	-1	M207 (not subtyped)	R-M207 (not subtyped)
MG47	South East	Minas Gerais	+	+	-	-	-	-	+	+	+	-	-	+	-1	-1	-1	-1	-1	-1	-1	-1	-1	-1	-1	-1	-1	-1	-1	-1	-1	-1	-1	-1	-1	-1	-1	-1	-1	-1	-1	-1	-1	M207 (not subtyped)	R-M207 (not subtyped)
MG57	South East	Minas Gerais	+	+	-	-	-	-	+	+	+	-	-	+	-1	-1	-1	-1	-1	-1	-1	-1	-1	-1	-1	-1	-1	-1	-1	-1	-1	-1	-1	-1	-1	-1	-1	-1	-1	-1	-1	-1	-1	M207 (not subtyped)	R-M207 (not subtyped)
MG62	South East	Minas Gerais	+	+	-	-	-	-	+	+	+	-	-	+	-1	-1	-1	-1	-1	-1	-1	-1	-1	-1	-1	-1	-1	-1	-1	-1	-1	-1	-1	-1	-1	-1	-1	-1	-1	-1	-1	-1	-1	M207 (not subtyped)	R-M207 (not subtyped)
MG63	South East	Minas Gerais	+	+	-	-	-	-	+	+	+	-	-	+	-1	-1	-1	-1	-1	-1	-1	-1	-1	-1	-1	-1	-1	-1	-1	-1	-1	-1	-1	-1	-1	-1	-1	-1	-1	-1	-1	-1	-1	M207 (not subtyped)	R-M207 (not subtyped)
MG65	South East	Minas Gerais	+	+	-	-	-	-	+	+	+	-	-	+	-1	-1	-1	-1	-1	-1	-1	-1	-1	-1	-1	-1	-1	-1	-1	-1	-1	-1	-1	-1	-1	-1	-1	-1	-1	-1	-1	-1	-1	M207 (not subtyped)	R-M207 (not subtyped)
MG78	South East	Minas Gerais	+	+	-	-	-	-	+	+	+	-	-	+	-1	-1	-1	-1	-1	-1	-1	-1	-1	-1	-1	-1	-1	-1	-1	-1	-1	-1	-1	-1	-1	-1	-1	-1	-1	-1	-1	-1	-1	M207 (not subtyped)	R-M207 (not subtyped)
MG86	South East	Minas Gerais	+	+	-	-	-	-	+	+	+	-	-	+	-1	-1	-1	-1	-1	-1	-1	-1	-1	-1	-1	-1	-1	-1	-1	-1	-1	-1	-1	-1	-1	-1	-1	-1	-1	-1	-1	-1	-1	M207 (not subtyped)	R-M207 (not subtyped)
SP04	South East	São Paulo	+	+	-	-	-	-	+	+	+	-	-	+	-1	-1	-1	-1	-1	-1	-1	-1	-1	-1	-1	-1	-1	-1	-1	-1	-1	-1	-1	-1	-1	-1	-1	-1	-1	-1	-1	-1	-1	M207 (not subtyped)	R-M207 (not subtyped)
SP06	South East	São Paulo	+	+	-	-	-	-	+	+	+	-	-	+	-1	-1	-1	-1	-1	-1	-1	-1	-1	-1	-1	-1	-1	-1	-1	-1	-1	-1	-1	-1	-1	-1	-1	-1	-1	-1	-1	-1	-1	M207 (not subtyped)	R-M207 (not subtyped)
SP08	South East	São Paulo	+	+	-	-	-	-	+	+	+	-	-	+	-1	-1	-1	-1	-1	-1	-1	-1	-1	-1	-1	-1	-1	-1	-1	-1	-1	-1	-1	-1	-1	-1	-1	-1	-1	-1	-1	-1	-1	M207 (not subtyped)	R-M207 (not subtyped)
SP104	South East	São Paulo	+	+	-	-	-	-	+	+	+	-	-	+	-1	-1	-1	-1	-1	-1	-1	-1	-1	-1	-1	-1	-1	-1	-1	-1	-1	-1	-1	-1	-1	-1	-1	-1	-1	-1	-1	-1	-1	M207 (not subtyped)	R-M207 (not subtyped)
SP109	South East	São Paulo	+	+	-	-	-	-	+	+	+	-	-	+	-1	-1	-1	-1	-1	-1	-1	-1	-1	-1	-1	-1	-1	-1	-1	-1	-1	-1	-1	-1	-1	-1	-1	-1	-1	-1	-1	-1	-1	M207 (not subtyped)	R-M207 (not subtyped)
SP119	South East	São Paulo	+	+	-	-	-	-	+	+	+	-	-	+	-1	-1	-1	-1	-1	-1	-1	-1	-1	-1	-1	-1	-1	-1	-1	-1	-1	-1	-1	-1	-1	-1	-1	-1	-1	-1	-1	-1	-1	M207 (not subtyped)	R-M207 (not subtyped)
SP126	South East	São Paulo	+	+	-	-	-	-	+	+	+	-	-	+	-1	-1	-1	-1	-1	-1	-1	-1	-1	-1	-1	-1	-1	-1	-1	-1	-1	-1	-1	-1	-1	-1	-1	-1	-1	-1	-1	-1	-1	M207 (not subtyped)	R-M207 (not subtyped)
SP135	South East	São Paulo	+	+	-	-	-	-	+	+	+	-	-	+	-1	-1	-1	-1	-1	-1	-1	-1	-1	-1	-1	-1	-1	-1	-1	-1	-1	-1	-1	-1	-1	-1	-1	-1	-1	-1	-1	-1	-1	M207 (not subtyped)	R-M207 (not subtyped)
SP137	South East	São Paulo	+	+	-	-	-	-	+	+	+	-	-	+	-1	-1	-1	-1	-1	-1	-1	-1	-1	-1	-1	-1	-1	-1	-1	-1	-1	-1	-1	-1	-1	-1	-1	-1	-1	-1	-1	-1	-1	M207 (not subtyped)	R-M207 (not subtyped)
SP146	South East	São Paulo	+	+	-	-	-	-	+	+	+	-	-	+	-1	-1	-1	-1	-1	-1	-1	-1	-1	-1	-1	-1	-1	-1	-1	-1	-1	-1	-1	-1	-1	-1	-1	-1	-1	-1	-1	-1	-1	M207 (not subtyped)	R-M207 (not subtyped)
SP154	South East	São Paulo	+	+	-	-	-	-	+	+	+	-	-	+	-1	-1	-1	-1	-1	-1	-1	-1	-1	-1	-1	-1	-1	-1	-1	-1	-1	-1	-1	-1	-1	-1	-1	-1	-1	-1	-1	-1	-1	M207 (not subtyped)	R-M207 (not subtyped)
SP158	South East	São Paulo	+	+	-	-	-	-	+	+	+	-	-	+	-1	-1	-1	-1	-1	-1	-1	-1	-1	-1	-1	-1	-1	-1	-1	-1	-1	-1	-1	-1	-1	-1	-1	-1	-1	-1	-1	-1	-1	M207 (not subtyped)	R-M207 (not subtyped)
SP160	South East	São Paulo	+	+	-	-	-	-	+	+	+	-	-	+	-1	-1	-1	-1	-1	-1	-1	-1	-1	-1	-1	-1	-1	-1	-1	-1	-1	-1	-1	-1	-1	-1	-1	-1	-1	-1	-1	-1	-1	M207 (not subtyped)	R-M207 (not subtyped)
SP162	South East	São Paulo	+	+	-	-	-	-	+	+	+	-	-	+	-1	-1	-1	-1	-1	-1	-1	-1	-1	-1	-1	-1	-1	-1	-1	-1	-1	-1	-1	-1	-1	-1	-1	-1	-1	-1	-1	-1	-1	M207 (not subtyped)	R-M207 (not subtyped)
SP174	South East	São Paulo	+	+	-	-	-	-	+	+	+	-	-	+	-1	-1	-1	-1	-1	-1	-1	-1	-1	-1	-1	-1	-1	-1	-1	-1	-1	-1	-1	-1	-1	-1	-1	-1	-1	-1	-1	-1	-1	M207 (not subtyped)	R-M207 (not subtyped)
SP184	South East	São Paulo	+	+	-	-	-	-	+	+	+	-	-	+	-1	-1	-1	-1	-1	-1	-1	-1	-1	-1	-1	-1	-1	-1	-1	-1	-1	-1	-1	-1	-1	-1	-1	-1	-1	-1	-1	-1	-1	M207 (not subtyped)	R-M207 (not subtyped)
SP187	South East	São Paulo	+	+	-	-	-	-	+	+	+	-	-	+	-1	-1	-1	-1	-1	-1	-1	-1	-1	-1	-1	-1	-1	-1	-1	-1	-1	-1	-1	-1	-1	-1	-1	-1	-1	-1	-1	-1	-1	M207 (not subtyped)	R-M207 (not subtyped)
SP216	South East	São Paulo	+	+	-	-	-	-	+	+	+	-	-	+	-1	-1	-1	-1	-1	-1	-1	-1	-1	-1	-1	-1	-1	-1	-1	-1	-1	-1	-1	-1	-1	-1	-1	-1	-1	-1	-1	-1	-1	M207 (not subtyped)	R-M207 (not subtyped)
SP220	South East	São Paulo	+	+	-	-	-	-	+	+	+	-	-	+	-1	-1	-1	-1	-1	-1	-1	-1	-1	-1	-1	-1	-1	-1	-1	-1	-1	-1	-1	-1	-1	-1	-1	-1	-1	-1	-1	-1	-1	M207 (not subtyped)	R-M207 (not subtyped)
SP226	South East	São Paulo	+	+	-	-	-	-	+	+	+	-	-	+	-1	-1	-1	-1	-1	-1	-1	-1	-1	-1	-1	-1	-1	-1	-1	-1	-1	-1	-1	-1	-1	-1	-1	-1	-1	-1	-1	-1	-1	M207 (not subtyped)	R-M207 (not subtyped)
SP33	South East	São Paulo	+	+	-	-	-	-	+	+	+	-	-	+	-1	-1	-1	-1	-1	-1	-1	-1	-1	-1	-1	-1	-1	-1	-1	-1	-1	-1	-1	-1	-1	-1	-1	-1	-1	-1	-1	-1	-1	M207 (not subtyped)	R-M207 (not subtyped)
SP34	South East	São Paulo	+	+	-	-	-	-	+	+	+	-	-	+	-1	-1	-1	-1	-1	-1	-1	-1	-1	-1	-1	-1	-1	-1	-1	-1	-1	-1	-1	-1	-1	-1	-1	-1	-1	-1	-1	-1	-1	M207 (not subtyped)	R-M207 (not subtyped)
SP37	South East	São Paulo	+	+	-	-	-	-	+	+	+	-	-	+	-1	-1	-1	-1	-1	-1	-1	-1	-1	-1	-1	-1	-1	-1	-1	-1	-1	-1	-1	-1	-1	-1	-1	-1	-1	-1	-1	-1	-1	M207 (not subtyped)	R-M207 (not subtyped)
SP41	South East	São Paulo	+	+	-	-	-	-	+	+	+	-	-	+	-1	-1	-1	-1	-1	-1	-1	-1	-1	-1	-1	-1	-1	-1	-1	-1	-1	-1	-1	-1	-1	-1	-1	-1	-1	-1	-1	-1	-1	M207 (not subtyped)	R-M207 (not subtyped)
SP49	South East	São Paulo	+	+	-	-	-	-	+	+	+	-	-	+	-1	-1	-1	-1	-1	-1	-1	-1	-1	-1	-1	-1	-1	-1	-1	-1	-1	-1	-1	-1	-1	-1	-1	-1	-1	-1	-1	-1	-1	M207 (not subtyped)	R-M207 (not subtyped)
SP51	South East	São Paulo	+	+	-	-	-	-	+	+	+	-	-	+	-1	-1	-1	-1	-1	-1	-1	-1	-1	-1	-1	-1	-1	-1	-1	-1	-1	-1	-1	-1	-1	-1	-1	-1	-1	-1	-1	-1	-1	M207 (not subtyped)	R-M207 (not subtyped)
SP55	South East	São Paulo	+	+	-	-	-	-	+	+	+	-	-	+	-1	-1	-1	-1	-1	-1	-1	-1	-1	-1	-1	-1	-1	-1	-1	-1	-1	-1	-1	-1	-1	-1	-1	-1	-1	-1	-1	-1	-1	M207 (not subtyped)	R-M207 (not subtyped)
SP56	South East	São Paulo	+	+	-	-	-	-	+	+	+	-	-	+	-1	-1	-1	-1	-1	-1	-1	-1	-1	-1	-1	-1	-1	-1	-1	-1	-1	-1	-1	-1	-1	-1	-1	-1	-1	-1	-1	-1	-1	M207 (not subtyped)	R-M207 (not subtyped)
SP57	South East	São Paulo	+	+	-	-	-	-	+	+	+	-	-	+	-1	-1	-1	-1	-1	-1	-1	-1	-1	-1	-1	-1	-1	-1	-1	-1	-1	-1	-1	-1	-1	-1	-1	-1	-1	-1	-1	-1	-1	M207 (not subtyped)	R-M207 (not subtyped)
SP65	South East	São Paulo	+	+	-	-	-	-	+	+	+	-	-	+	-1	-1	-1	-1	-1	-1	-1	-1	-1	-1	-1	-1	-1	-1	-1	-1	-1	-1	-1	-1	-1	-1	-1	-1	-1	-1	-1	-1	-1	M207 (not subtyped)	R-M207 (not subtyped)
SP66	South East	São Paulo	+	+	-	-	-	-	+	+	+	-	-	+	-1	-1	-1	-1	-1	-1	-1	-1	-1	-1	-1	-1	-1	-1	-1	-1	-1	-1	-1	-1	-1	-1	-1	-1	-1	-1	-1	-1	-1	M207 (not subtyped)	R-M207 (not subtyped)
SP83	South East	São Paulo	+	+	-	-	-	-	+	+	+	-	-	+	-1	-1	-1	-1	-1	-1	-1	-1	-1	-1	-1	-1	-1	-1	-1	-1	-1	-1	-1	-1	-1	-1	-1	-1	-1	-1	-1	-1	-1	M207 (not subtyped)	R-M207 (not subtyped)
SP88	South East	São Paulo	+	+	-	-	-	-	+	+	+	-	-	+	-1	-1	-1	-1	-1	-1	-1	-1	-1	-1	-1	-1	-1	-1	-1	-1	-1	-1	-1	-1	-1	-1	-1	-1	-1	-1	-1	-1	-1	M207 (not subtyped)	R-M207 (not subtyped)
UB01	South East	Minas Gerais	+	+	-	-	-	-	+	+	+	-	-	+	-1	-1	-1	-1	-1	-1	-1	-1	-1	-1	-1	-1	-1	-1	-1	-1	-1	-1	-1	-1	-1	-1	-1	-1	-1	-1	-1	-1	-1	M207 (not subtyped)	R-M207 (not subtyped)
UB04	South East	Minas Gerais	+	+	-	-	-	-	+	+	+	-	-	+	-1	-1	-1	-1	-1	-1	-1	-1	-1	-1	-1	-1	-1	-1	-1	-1	-1	-1	-1	-1	-1	-1	-1	-1	-1	-1	-1	-1	-1	M207 (not subtyped)	R-M207 (not subtyped)
UB05	South East	Minas Gerais	+	+	-	-	-	-	+	+	+	-	-	+	-1	-1	-1	-1	-1	-1	-1	-1	-1	-1	-1	-1	-1	-1	-1	-1	-1	-1	-1	-1	-1	-1	-1	-1	-1	-1	-1	-1	-1	M207 (not subtyped)	R-M207 (not subtyped)
UB06	South East	Minas Gerais	+	+	-	-	-	-	+	+	+	-	-	+	-1	-1	-1	-1	-1	-1	-1	-1	-1	-1	-1	-1	-1	-1	-1	-1	-1	-1	-1	-1	-1	-1	-1	-1	-1	-1	-1	-1	-1	M207 (not subtyped)	R-M207 (not subtyped)
UB07	South East	Minas Gerais	+	+	-	-	-	-	+	+	+	-	-	+	-1	-1	-1	-1	-1	-1	-1	-1	-1	-1	-1	-1	-1	-1	-1	-1	-1	-1	-1	-1	-1	-1	-1	-1	-1	-1	-1	-1	-1	M207 (not subtyped)	R-M207 (not subtyped)
UB103	South East	Minas Gerais	+	+	-	-	-	-	+	+	+	-	-	+	-1	-1	-1	-1	-1	-1	-1	-1	-1	-1	-1	-1	-1	-1	-1	-1	-1	-1	-1	-1	-1	-1	-1	-1	-1	-1	-1	-1	-1	M207 (not subtyped)	R-M207 (not subtyped)
UB104	South East	Minas Gerais	+	+	-	-	-	-	+	+	+	-	-	+	-1	-1	-1	-1	-1	-1	-1	-1	-1	-1	-1	-1	-1	-1	-1	-1	-1	-1	-1	-1	-1	-1	-1	-1	-1	-1	-1	-1	-1	M207 (not subtyped)	R-M207 (not subtyped)
UB13	South East	Minas Gerais	+	+	-	-	-	-	+	+	+	-	-	+	-1	-1	-1	-1	-1	-1	-1	-1	-1	-1	-1	-1	-1	-1	-1	-1	-1	-1	-1	-1	-1	-1	-1	-1	-1	-1	-1	-1	-1	M207 (not subtyped)	R-M207 (not subtyped)
UB14	South East	Minas Gerais	+	+	-	-	-	-	+	+	+	-	-	+	-1	-1	-1	-1	-1	-1	-1	-1	-1	-1	-1	-1	-1	-1	-1	-1	-1	-1	-1	-1	-1	-1	-1	-1	-1	-1	-1	-1	-1	M207 (not subtyped)	R-M207 (not subtyped)
UB25	South East	Minas Gerais	+	+	-	-	-	-	+	+	+	-	-	+	-1	-1	-1	-1	-1	-1	-1	-1	-1	-1	-1	-1	-1	-1	-1	-1	-1	-1	-1	-1	-1	-1	-1	-1	-1	-1	-1	-1	-1	M207 (not subtyped)	R-M207 (not subtyped)
UB31A3	South East	Minas Gerais	+	+	-	-	-	-	+	+	+	-	-	+	-1	-1	-1	-1	-1	-1	-1	-1	-1	-1	-1	-1	-1	-1	-1	-1	-1	-1	-1	-1	-1	-1	-1	-1	-1	-1	-1	-1	-1	M207 (not subtyped)	R-M207 (not subtyped)
